# Supplementary material for: Dynamic changes of miRNAs in skeletal muscle development at New Zealand rabbits
Source: BMC Genomics. 2021 Jul 27;22:577. doi: 10.1186/s12864-021-07896-5 (PMC8314457; doi:10.1186/s12864-021-07896-5)
Supplement: Supplementary file 5 — Additional file 5: Table S1.The overview of RNA-seq data. [file 12864_2021_7896_MOESM5_ESM.xls]

## Sheet: Sheet1
Sample	total reads	Q20	Q30	GC content	clean reads	Total sRNA	Mapped sRNA	+ Mapped sRNA	- Mapped sRNA
Fetus_1	11586415 (100.00%)	0.9917	0.9696	0.5183	10279087 (88.72%)	5989566 (100.00%)	5751983 (96.03%)	4521871 (75.50%)	1230112 (20.54%)
Fetus_2	13122607 (100.00%)	0.9931	0.9729	0.5107	12722585 (96.95%)	10689217 (100.00%)	10202192 (95.44%)	7925379 (74.14%)	2276813 (21.30%)
Fetus_3	14282669 (100.00%)	0.9941	0.9771	0.5051	14130436 (98.93%)	13143199 (100.00%)	12370582 (94.12%)	9600240 (73.04%)	2770342 (21.08%)
Child_1	12613261 (100.00%)	0.9939	0.9751	0.4792	12484056 (98.98%)	12254826 (100.00%)	11454405 (93.47%)	5586524 (45.59%)	5867881 (47.88%)
Child_2	13927239 (100.00%)	0.9938	0.9756	0.4751	13792127 (99.03%)	13430506 (100.00%)	12871873 (95.84%)	5939760 (44.23%)	6932113 (51.61%)
Child_3	12014713 (100.00%)	0.9924	0.9709	0.4768	11928249 (99.28%)	11732570 (100.00%)	11133145 (94.89%)	5403100 (46.05%)	5730045 (48.84%)
Adult_1	10345795 (100.00%)	0.9919	0.9699	0.4783	10072187 (97.36%)	9346218 (100.00%)	9043027 (96.76%)	3917273 (41.91%)	5125754 (54.84%)
Adult_2	13285317 (100.00%)	0.9932	0.974	0.4745	13155981 (99.03%)	12779092 (100.00%)	12223985 (95.66%)	5095136 (39.87%)	7128849 (55.79%)
Adult_3	13642107 (100.00%)	0.9939	0.976	0.4698	13560261 (99.40%)	13320052 (100.00%)	12767843 (95.85%)	5147391 (38.64%)	7620452 (57.21%)
