# Supplementary material for: Dynamic changes of miRNAs in skeletal muscle development at New Zealand rabbits
Source: BMC Genomics. 2021 Jul 27;22:577. doi: 10.1186/s12864-021-07896-5 (PMC8314457; doi:10.1186/s12864-021-07896-5)
Supplement: Supplementary file 6 — Additional file 6: Table S2.All identified miRNAs and their expression levels. [file 12864_2021_7896_MOESM6_ESM.xls]

## Sheet: Sheet1
miRNA_ID	Fetus_1	Fetus_2	Fetus_3	Child_1	Child_2	Child_3	Adult_1	Adult_2	Adult_3
ocu-let-7a-2-3p	0.959936	0.786512	0.793844	0.129006	0	0.243806	0.584846	0.355636	0.319091
ocu-let-7a-3p	9.11939	4.4569	7.37141	3.61216	4.79259	3.53519	4.24013	5.69017	3.93545
ocu-let-7a-5p	6126.55	5313.67	6536.97	5489.46	4597.52	4959.63	5703.86	6710.61	4988.99
ocu-let-7b-3p	1.67989	1.31085	1.47428	1.67708	2.75319	1.34093	4.38634	5.45308	4.78636
ocu-let-7b-5p	1319.91	1099.54	1309.62	1652.57	1151.85	1599.73	1847.82	2486.6	1472.29
ocu-let-7c-3p	2.63982	2.22845	1.92791	1.03205	0.917729	1.21903	1.02348	1.06691	0.638182
ocu-let-7c-5p	2279.85	2255.98	2301.58	1772.54	1334.38	1672.63	1415.77	1653.47	1332.84
ocu-let-7d-3p	113.272	124.007	111.252	33.0255	23.759	23.1616	24.5635	32.5999	27.3355
ocu-let-7d-5p	714.912	595.783	759.482	305.615	326.304	390.699	208.936	275.736	219.854
ocu-let-7f-2-3p	0.959936	0.917597	1.02066	0.387018	0.50985	0.487612	0.292423	0.355636	0.106364
ocu-let-7f-3p	2.15986	2.62171	1.24747	2.32211	1.12167	1.58474	1.3159	3.79345	2.55273
ocu-let-7f-5p	16726.2	17956.5	19642.4	14626.3	13386	13735.3	13013.8	14010.5	14671.6
ocu-let-7g-3p	0.479968	1.57302	0.90725	0	0.40788	0.121903	0.584846	0	0.106364
ocu-let-7g-5p	9056.28	9870.99	10874.2	6742.75	6721.55	7010.65	5823.02	5453.08	6071.87
ocu-let-7i-3p	26.6382	27.0036	19.2791	4.3862	3.97683	5.24183	2.04696	3.31927	2.65909
ocu-let-7i-5p	50455.9	54211.1	60390.7	8700.16	10223	11721	5800.5	5832.3	7449.71
ocu-miR-100-3p	17.9988	13.895	20.0729	4.90222	4.28274	4.51041	2.63181	5.80871	3.93545
ocu-miR-100-5p	14697.8	13306.3	12452.5	4117.61	4231.14	5546.96	3227.18	3568.33	4558.32
ocu-miR-101-3p	7341.59	7149.13	5830.22	8771.88	11473.4	8816.4	13356.7	12891.3	11990.4
ocu-miR-101-5p	0.239984	1.44194	0.453625	2.96714	1.83546	1.21903	0.731057	2.3709	0.957273
ocu-miR-103a-2-5p	0	0.393256	0.226813	0	0	0	0	0	0
ocu-miR-103a-3p	1249.84	1528.45	1497.76	480.031	448.158	546.37	230.283	264.356	408.649
ocu-miR-103a-5p	0	0.131085	0	0	0	0	0	0	0
ocu-miR-105a-2-3p	2.39984	2.49062	3.28878	0	0	0	0	0	0
ocu-miR-105a-3p	46.3169	26.3481	22.7947	0.258012	0.611819	0.365709	0	0	0
ocu-miR-105a-5p	191.747	112.471	157.181	1.80608	1.32561	0.975225	0.292423	1.06691	0.744545
ocu-miR-105b-3p	4.07973	1.96628	2.60834	0	0	0	0	0	0
ocu-miR-105b-5p	3.83974	3.80147	5.55691	0	0	0	0	0	0
ocu-miR-106a-3p	0.479968	0.262171	0.113406	0	0.10197	0.121903	0.146211	0	0
ocu-miR-106a-5p	16.3189	18.0898	22.6813	3.48316	3.0591	2.31616	0.584846	1.304	2.44636
ocu-miR-106b-3p	253.663	176.441	142.325	61.5358	60.3662	54.6126	54.8293	42.2021	58.6064
ocu-miR-106b-5p	202.547	187.19	154.8	24.2531	31.7126	22.0645	13.7439	11.736	17.8691
ocu-miR-107-3p	115.672	128.595	114.767	24.2531	27.5319	32.3043	15.7908	12.9214	17.0182
ocu-miR-107-5p	0	0.786512	0.113406	0	0	0	0.146211	0	0
ocu-miR-10a-3p	6.23958	7.20969	8.73229	3.61216	1.73349	2.43806	2.77802	3.79345	4.14818
ocu-miR-10a-5p	727.632	1260.52	1762.45	1314.31	1439.31	1542.32	985.904	1525.8	2357.34
ocu-miR-10b-3p	54.9563	34.2133	60.559	29.9294	9.38123	26.9406	25.587	31.6516	29.5691
ocu-miR-10b-5p	7912.51	8717.44	18491.1	15437.1	5624.46	14852.8	7237.61	14468.9	15174
ocu-miR-1197-3p	177.588	143.801	112.726	3.48316	5.0985	4.51041	0.146211	0.118545	0.531818
ocu-miR-12090-3p	32.3978	20.7115	14.6294	1.54807	3.67092	3.16948	1.16969	1.18545	2.23364
ocu-miR-12090-5p	38.3974	22.9399	21.0936	1.93509	1.0197	0.853322	0.292423	0.829816	2.23364
ocu-miR-12091-3p	2.39984	3.01496	2.38153	0	0.20394	0.365709	0.146211	0.118545	0.212727
ocu-miR-12091-5p	5.27965	6.94752	7.71163	0.129006	0.20394	0.121903	0	0	0.106364
ocu-miR-12092-3p	63.5958	75.8984	75.3018	3.22515	2.44728	4.14471	0.146211	0.118545	0.744545
ocu-miR-12092-5p	723.792	774.845	1175.46	21.286	20.6999	33.7672	2.33938	1.65963	3.40364
ocu-miR-12093-3p	3102.51	2065.77	2163	62.9549	87.0823	164.447	18.7151	11.6174	22.8682
ocu-miR-12093-5p	7.4395	4.32582	7.37141	0.129006	0.20394	0.243806	0	0	0
ocu-miR-12094-3p	2.87981	1.70411	0.680438	0.129006	1.73349	4.0228	0.731057	0	1.38273
ocu-miR-12094-5p	0	0.131085	0	0	0	0.121903	0	0	0
ocu-miR-12095-3p	0	0.131085	0.226813	0	0	0.243806	0	0	0
ocu-miR-122-3p	0.479968	0.917597	0.680438	0	0.10197	0.243806	0.146211	0.23709	0
ocu-miR-122-5p	14.1591	34.7376	327.517	351.799	332.422	6.70467	10.8196	394.281	21.6982
ocu-miR-124-3p	7.91947	8.65163	1.58769	0	0.10197	2.43806	4.38634	0.118545	0
ocu-miR-124-5p	0.479968	0.131085	0.113406	0	0.10197	0.121903	0	0.118545	0.319091
ocu-miR-1249-5p	0	0	0	0	0.20394	0	0	0	0
ocu-miR-1251-5p	0	0.131085	0.113406	0	0	0	0	0	0
ocu-miR-125b-2-3p	645.797	535.615	431.284	262.398	240.343	303.417	234.085	208.758	238.999
ocu-miR-125b-3p	194.387	128.464	139.717	14.7067	23.555	22.4302	20.3234	19.0858	13.0827
ocu-miR-125b-5p	3010.12	3234.79	2989.5	2519.36	2190.82	2743.06	1954.99	2400.3	1808.39
ocu-miR-1264-3p	0.719952	0	0.340219	0.129006	0	0	0	0	0
ocu-miR-127-3p	93110	80939.1	77094.3	9917.71	9797.17	18095.3	727.987	901.773	1178.51
ocu-miR-127-5p	1750.44	1949.63	1773.45	180.35	197.21	327.554	9.79617	6.99417	14.4655
ocu-miR-1277-3p	0.239984	0.131085	0	0	0	0	0	0	0
ocu-miR-1277-5p	6.71955	8.25837	5.3301	0.516024	0.50985	1.58474	0.438634	0.711271	0.638182
ocu-miR-128a-3p	8933.65	4564.26	6855.41	861.888	1717.28	1607.41	1363.42	1020.32	1086.72
ocu-miR-128a-5p	3.59976	3.14605	2.60834	0.516024	1.32561	0.365709	0.438634	0.23709	0.319091
ocu-miR-128b-5p	3.59976	3.40822	1.13406	0.129006	0.713789	0.243806	0	0.118545	0
ocu-miR-129-2-3p	1.91987	1.17977	1.02066	0.258012	0.10197	0.731419	0.877269	0.118545	0
ocu-miR-129-3p	0.719952	0.262171	0.226813	0.129006	0.10197	0.121903	0.438634	0.355636	0.106364
ocu-miR-129-5p	78.2348	54.6626	48.0843	3.99918	4.79259	23.5273	15.9371	9.60216	4.78636
ocu-miR-1296-5p	59.996	66.067	54.3216	28.6393	25.5944	24.1368	31.2893	25.4872	24.57
ocu-miR-1298-3p	0.479968	0.917597	0.793844	0.129006	0.10197	0.243806	0.146211	0	0
ocu-miR-1298-5p	68.8754	17.9587	32.4342	1.29006	1.22364	2.07235	3.21665	0.355636	0.106364
ocu-miR-1307-3p	172.788	124.269	146.975	8.12737	13.3581	9.75225	15.9371	13.5142	19.3582
ocu-miR-1307-5p	10.3193	4.58799	5.78372	0.258012	0.50985	0.609515	2.33938	0.711271	0.638182
ocu-miR-130a-3p	179.748	124.662	86.529	21.028	21.3117	17.9198	9.21132	10.432	8.19
ocu-miR-130a-5p	4.79968	4.71907	4.30944	0.774035	0.20394	0.609515	0.146211	0.474181	0.212727
ocu-miR-130b-3p	47.2769	25.9549	15.9903	1.03205	0.713789	2.31616	0	0.118545	0.319091
ocu-miR-130b-5p	148.55	82.1905	125.881	6.83731	8.87138	11.0932	1.02348	2.48945	2.12727
ocu-miR-133a-3p	2894.69	3187.73	2767.79	24312.6	14765.8	14819.2	20504	23341.5	17517.3
ocu-miR-133a-5p	106.313	99.7559	122.365	385.083	483.031	440.68	529.87	462.208	413.542
ocu-miR-133b-3p	1469.42	1426.6	969.284	798.675	592.955	612.685	887.942	747.19	739.972
ocu-miR-133b-5p	4.07973	5.3745	4.87647	0	0.10197	0.243806	0	0.23709	0.212727
ocu-miR-1343-3p	13.4391	8.9138	12.0211	3.35415	3.56895	5.11993	5.40982	2.60799	2.87182
ocu-miR-1343-5p	0.239984	0.131085	0.113406	0	0	0	0	0	0.106364
ocu-miR-134-3p	0.479968	1.04868	1.13406	0	0	0.121903	0	0	0
ocu-miR-134-5p	1648.45	1542.61	2339.23	82.0477	79.6385	224.789	6.57952	6.51999	25.4209
ocu-miR-135a-2-3p	0.479968	0.655427	0.340219	0	0.10197	0	0	0	0
ocu-miR-135a-3p	3.83974	1.17977	1.02066	0	0	0	0	0	0
ocu-miR-135a-5p	16.0789	23.4643	18.5986	0.774035	1.73349	0.487612	0.292423	0.23709	0.319091
ocu-miR-135b-5p	8.63942	12.322	11.3406	0.903041	0.50985	0.243806	0.584846	0.829816	3.08455
ocu-miR-136-3p	5644.42	5947.73	6167.83	601.296	732.246	1103.83	67.8421	51.9228	87.0055
ocu-miR-136-5p	68.1555	87.0406	71.8996	12.9006	21.2097	18.2855	2.77802	1.06691	2.23364
ocu-miR-137-3p	1.19992	1.96628	0.680438	0	0	0.121903	0.146211	0	0.319091
ocu-miR-137-5p	0.479968	0	0	0	0	0	0	0	0
ocu-miR-138-2-3p	0.239984	0.262171	0	0	0	0.121903	0	0	0
ocu-miR-138-3p	0.719952	0.655427	0.680438	0.129006	0.10197	0.121903	0	0	0
ocu-miR-138-5p	10.5593	13.2396	13.4954	0.387018	0.815759	0.975225	0.438634	1.304	0.531818
ocu-miR-139-3p	13.4391	12.0598	15.3099	4.77322	7.64774	5.97325	5.1174	2.72654	4.14818
ocu-miR-139-5p	411.333	361.402	571.341	660.252	712.464	621.218	506.769	341.884	647.01
ocu-miR-1-3p	31065	37390.6	38511.8	365481	374774	353937	390248	394474	415311
ocu-miR-140-3p	2712.06	15802.9	1247.13	655.479	613.757	643.648	590.11	547.56	800.493
ocu-miR-140-5p	123.592	1442.46	121.458	104.882	105.335	122.269	34.5059	84.5227	74.2418
ocu-miR-141-3p	1.19992	0	4.53625	0	0	0	0	0	0.531818
ocu-miR-141-5p	0	0	0.113406	0	0	0	0	0	0
ocu-miR-142-3p	6.47957	9.30706	8.84569	1.54807	1.22364	2.07235	0.877269	0.592726	4.89273
ocu-miR-142-5p	8.15946	6.02992	1.70109	0.129006	0.713789	0.853322	0.731057	0.948361	1.27636
ocu-miR-143-3p	85919.6	66580.5	70513.1	41791.8	60319.3	44834.7	49391.3	29413.2	42154.1
ocu-miR-143-5p	34.0777	24.3819	28.5784	8.25638	8.76941	9.02083	5.84846	5.92726	5.95636
ocu-miR-144-3p	65.9956	65.4116	23.9287	2.83813	2.24334	2.55997	2.04696	1.65963	4.78636
ocu-miR-144-5p	17.7588	28.7077	18.0316	3.61216	2.75319	3.29138	1.3159	1.65963	4.78636
ocu-miR-145-3p	29.758	22.1534	36.9705	64.2449	76.8853	76.1894	54.3907	53.5824	40.8436
ocu-miR-145-5p	195.827	240.279	442.852	577.559	467.634	653.279	215.808	534.757	499.377
ocu-miR-146a-5p	5.27965	5.76775	9.18591	4.64421	3.77289	3.53519	3.21665	6.99417	12.9764
ocu-miR-146b-3p	0	0.262171	0	0	0.10197	0	0	0.23709	0.319091
ocu-miR-146b-5p	3.83974	6.94752	11.3406	12.2556	7.4438	8.89893	5.40982	15.648	23.4
ocu-miR-147-3p	0.479968	0.262171	0.226813	0	0	0	0.146211	0	0.106364
ocu-miR-147-5p	0.479968	0	0	0.129006	0	0	0	0	0
ocu-miR-148a-3p	32440.3	46955.3	30930.1	14032.9	14850.7	14237.1	13614.6	12249.5	13968
ocu-miR-148a-5p	210.466	265.972	214.338	53.1504	66.6883	51.1993	85.8261	63.1846	80.9427
ocu-miR-148b-3p	955.136	1049.08	849.073	157	131.745	146.162	98.9852	107.876	96.1527
ocu-miR-148b-5p	27.1182	29.4942	27.3309	10.0625	11.7265	10.7275	5.84846	7.82398	7.65818
ocu-miR-150-3p	0	0.131085	0.113406	0	0.40788	0	0.292423	0	0.212727
ocu-miR-150-5p	22.7985	25.4305	25.97	112.106	110.127	113.857	100.009	144.862	172.735
ocu-miR-151-3p	4611.29	3520.43	3040.88	1160.41	1545.97	1622.77	2567.47	1810.42	2729.93
ocu-miR-151-5p	44.397	38.5391	25.8566	14.5777	22.2294	19.6264	24.4173	19.3229	32.5473
ocu-miR-152-3p	2215.53	2026.84	976.655	148.357	143.37	221.376	56.1452	58.3242	71.1573
ocu-miR-152-5p	19.9187	28.8388	20.2997	2.45111	1.63152	3.04758	0	0.829816	1.70182
ocu-miR-153-3p	0.239984	0	0	0	0.10197	0.243806	0.146211	0	0
ocu-miR-154-3p	398.373	376.084	503.184	7.61135	6.4241	18.5293	0.146211	1.18545	1.38273
ocu-miR-154-5p	200.627	205.542	196.306	24.3821	18.8644	28.6472	1.75454	1.65963	2.76545
ocu-miR-155-3p	0.479968	0.131085	0.226813	0	0	0	0	0	0
ocu-miR-155-5p	239.264	313.556	416.428	81.6607	54.6559	102.886	23.2476	64.8442	68.7109
ocu-miR-15a-3p	0.479968	0	0	0	0	0	0	0	0
ocu-miR-15a-5p	15.8389	13.2396	13.7222	11.7395	9.78911	6.94848	9.50375	9.9578	11.7
ocu-miR-15b-3p	29.998	25.6927	29.032	2.96714	2.34531	2.19426	1.46211	2.01527	3.19091
ocu-miR-15b-5p	106.793	127.022	104.674	45.2811	47.518	52.9059	17.1067	18.6116	26.91
ocu-miR-1-5p	0	0	0	0.387018	0.30591	0.121903	1.46211	0.23709	0.319091
ocu-miR-16a-3p	2.63982	3.67039	2.26813	0.129006	1.0197	0	0.292423	0.355636	0.106364
ocu-miR-16a-5p	295.42	297.564	191.77	330.9	330.586	274.282	277.948	397.482	292.5
ocu-miR-16b-3p	1.67989	3.67039	3.17538	0.258012	0.50985	0.487612	0	0.118545	0.531818
ocu-miR-16b-5p	149.03	215.373	166.254	109.01	76.1715	88.014	29.2423	45.7584	62.1164
ocu-miR-17-3p	3.83974	3.5393	2.60834	0.387018	1.0197	0.731419	0.146211	0.474181	0.212727
ocu-miR-17-5p	323.018	415.278	453.512	61.9228	64.8529	48.2736	12.2818	20.1527	23.2936
ocu-miR-181a-2-3p	100.553	87.0406	92.8798	38.9598	59.1425	53.8812	111.706	82.3889	107.002
ocu-miR-181a-3p	94.3137	120.467	110.458	261.237	199.963	135.8	150.305	227.488	137.528
ocu-miR-181a-5p	1556.54	1882.12	2398.32	3271.46	3109.78	2186.09	1920.2	2427.33	1734.68
ocu-miR-181b-2-3p	6.71955	2.35954	2.38153	1.41906	0.50985	0.487612	0.438634	0.711271	0.212727
ocu-miR-181b-3p	13.9191	9.04489	5.4435	2.06409	0.50985	0.365709	0.438634	0.23709	0.638182
ocu-miR-181b-5p	1444.22	1114.49	1476.78	1062.88	1072.42	799.806	705.763	633.624	546.177
ocu-miR-181c-3p	68.1555	57.6775	49.3317	3.87018	4.48668	6.94848	3.94771	1.77818	3.40364
ocu-miR-181c-5p	18.7188	14.9437	10.5468	2.58012	2.65122	3.04758	1.3159	1.06691	1.59545
ocu-miR-181d-3p	0.719952	0.917597	0.680438	0	0	0	0.146211	0.118545	0.106364
ocu-miR-181d-5p	197.507	171.197	173.738	16.7708	19.3743	35.9614	12.8666	11.4989	23.9318
ocu-miR-182-3p	0	0.131085	0.113406	0	0	0.121903	0	0	0
ocu-miR-182-5p	142.79	119.419	349.972	17.2868	8.97335	29.3786	23.54	25.6058	18.72
ocu-miR-183-3p	1.4399	0.131085	1.02066	0.258012	0	0	0	0	0
ocu-miR-183-5p	608.839	282.489	327.858	15.4807	13.9699	147.503	217.416	37.8159	12.6573
ocu-miR-184-3p	600.68	354.061	557.505	11.3525	12.0324	5.48564	1.75454	10.0763	0.319091
ocu-miR-185-3p	29.998	20.9736	17.8048	6.96632	21.4137	17.0664	2.19317	2.96363	10.3173
ocu-miR-185-5p	389.254	382.245	394.541	307.808	570.522	613.294	140.071	186.116	344.193
ocu-miR-186-3p	0.239984	0.524341	0.340219	0.129006	0.20394	0	0.292423	0.23709	0.319091
ocu-miR-186-5p	364.296	334.399	370.498	174.932	185.585	169.445	143.726	93.7692	151.994
ocu-miR-187-3p	1.67989	0	0	0.129006	0	0.121903	0	0.118545	0.106364
ocu-miR-188-3p	2.63982	0.917597	0.453625	0.129006	0.10197	0.243806	0	0	0
ocu-miR-188-5p	159.349	114.437	79.7246	1.29006	0.713789	1.21903	0.731057	0.355636	0.638182
ocu-miR-18a-3p	5.03966	3.27713	3.5156	0.258012	0.917729	0.365709	0	0.118545	0
ocu-miR-18a-5p	70.3153	89.6624	98.6635	1.67708	2.75319	4.0228	0.438634	0.592726	1.38273
ocu-miR-18b-5p	3.59976	1.44194	1.8145	0	0	0.121903	0	0	0
ocu-miR-190a-3p	0.239984	0	0.226813	0	0	0.121903	0	0	0.319091
ocu-miR-190a-5p	3.59976	3.93256	8.05185	17.1578	6.73001	4.26661	6.28709	8.77234	2.76545
ocu-miR-190b-5p	8.15946	7.73403	7.48482	1.03205	0.611819	4.75422	0.292423	0.474181	2.44636
ocu-miR-1911-3p	0.959936	0.131085	0.340219	0	0	0	0	0	0
ocu-miR-1911-5p	0.719952	0.393256	0.113406	0.129006	0	0	0	0	0
ocu-miR-191-3p	36.7176	23.2021	26.9907	14.9647	21.6176	21.333	19.8848	17.1891	14.5718
ocu-miR-191-5p	1404.15	1372.59	1760.75	1851.49	1461.74	1609.85	1385.06	2033.88	1305.19
ocu-miR-193a-3p	1.91987	2.35954	0.680438	0.645029	0.30591	0.487612	0.292423	0.474181	0.319091
ocu-miR-193a-5p	20.3986	19.5317	21.8874	15.8677	25.7984	15.2379	11.9893	11.736	9.89182
ocu-miR-193b-3p	103.433	128.07	121.572	638.579	477.627	475.91	782.085	697.046	627.865
ocu-miR-193b-5p	1.19992	0.655427	2.49494	15.3517	15.0915	16.5788	31.2893	25.7243	12.5509
ocu-miR-194-5p	11.0393	14.2883	11.9077	11.8685	12.3384	9.75225	2.92423	13.3956	7.55182
ocu-miR-195-3p	6.95954	3.93256	2.94856	18.5768	23.861	31.6948	44.3021	31.4145	35.5255
ocu-miR-195-5p	8.63942	6.94752	3.5156	51.6024	48.0278	58.2697	59.2157	58.5613	50.9482
ocu-miR-196a-2-3p	2.87981	3.40822	4.76306	0.129006	0.917729	1.21903	0.438634	0.829816	0.957273
ocu-miR-196a-3p	0	0.655427	1.47428	0	0	0	0	0	0
ocu-miR-196a-5p	661.876	738.666	877.765	529.44	397.479	498.584	376.495	459.6	401.416
ocu-miR-196b-3p	0.479968	0.393256	0.113406	0	0	0	0	0.118545	0
ocu-miR-196b-5p	269.022	255.485	324.682	90.8201	83.9212	89.8426	41.3779	56.5461	56.7982
ocu-miR-197-3p	5.75962	8.9138	5.78372	3.35415	3.46698	3.53519	5.99467	6.16435	8.50909
ocu-miR-197-5p	0	0.131085	0.226813	0	0.20394	0	0	0	0
ocu-miR-199a-3p	23368	17672	16531.1	2313.46	2322.16	3313.94	890.136	979.539	1167.13
ocu-miR-199a-5p	12104.1	13033.7	16759.4	864.21	835.643	1397.13	184.373	411.589	450.663
ocu-miR-19a-3p	13.9191	24.2508	32.5476	3.48316	4.48668	3.04758	0.292423	1.77818	1.48909
ocu-miR-19b-3p	332.138	525.914	727.161	115.331	106.864	90.6959	15.7908	29.6363	42.8645
ocu-miR-19b-5p	0	0.655427	0.226813	0.129006	0.10197	0.121903	0	0	0
ocu-miR-200c-3p	48.7168	3.67039	269.227	0.129006	0.30591	0.121903	0.146211	0.592726	6.16909
ocu-miR-204-3p	1.19992	0.917597	0.680438	0.258012	0.20394	0	0	0	0.212727
ocu-miR-204-5p	129.591	94.7747	145.387	50.9573	59.7544	84.8446	35.237	30.8217	74.6673
ocu-miR-205-3p	0.239984	0.131085	0.567032	0	0	0	0	0	0
ocu-miR-205-5p	119.032	7.07861	501.936	0.774035	0.20394	0	0	0.355636	0.850909
ocu-miR-206-3p	96681.2	91875.6	94472.8	158297	128780	130615	148762	123843	134760
ocu-miR-206-5p	1.4399	2.35954	2.04131	0.129006	0	0	0	0	0
ocu-miR-208a-3p	0	0	0	0	0.10197	0	0	0	0
ocu-miR-208b-3p	10.0793	15.7302	15.1964	1.93509	0.50985	7.19228	1.3159	0.118545	5.31818
ocu-miR-208b-5p	0	0	0	0	0	0.121903	0	0	0
ocu-miR-20a-3p	0.479968	0.786512	0.453625	0	0.40788	0.121903	0	0.118545	0.106364
ocu-miR-20a-5p	567.082	719.789	967.583	160.225	195.578	115.442	39.9157	55.1235	70.6255
ocu-miR-20b-3p	0.239984	0	0.453625	0	0	0	0	0	0
ocu-miR-20b-5p	43.9171	59.5127	61.2394	6.96632	5.0985	4.14471	1.02348	2.25236	2.65909
ocu-miR-211-5p	8.63942	4.71907	2.38153	0.258012	0.10197	2.80377	4.53256	0	0.425455
ocu-miR-212-3p	1.4399	1.04868	1.02066	0.129006	0.10197	0.365709	0.146211	0.23709	0.425455
ocu-miR-212-5p	2.63982	3.14605	5.3301	1.54807	0.917729	2.19426	1.16969	0.711271	1.70182
ocu-miR-21-3p	0.719952	1.57302	0.680438	0.129006	0.10197	0.121903	0.146211	0.23709	0.638182
ocu-miR-214-3p	2207.13	1850.79	1564.78	94.6903	82.6976	149.575	39.4771	50.3817	75.7309
ocu-miR-214-5p	347.257	322.732	300.754	33.0255	34.2619	44.9822	15.3522	9.83925	22.9745
ocu-miR-215-3p	0.239984	0.131085	0	0	0	0.121903	0	0.118545	0.319091
ocu-miR-215-5p	5.27965	6.29209	4.98988	3.48316	4.28274	2.80377	1.90075	2.84508	9.57273
ocu-miR-21-5p	26384.8	35150.1	51075.1	27084.3	26866.4	29767.8	40736.4	47468.7	63661.7
ocu-miR-216a-3p	0	0.131085	0	0	0	0	0	0	0
ocu-miR-216a-5p	0.239984	0.131085	0.567032	0	0	0	0	0	0
ocu-miR-216b-3p	0.239984	0.393256	0	0	0	0	0	0	0
ocu-miR-216b-5p	3.11979	1.57302	1.70109	0.258012	0	0.365709	0	0.355636	0
ocu-miR-217-5p	2.87981	3.67039	2.94856	0.129006	0.10197	1.09713	0.438634	0.118545	0.212727
ocu-miR-218-2-3p	0.239984	0	0.453625	0	0	0	0.292423	0	0
ocu-miR-218-5p	945.057	958.758	734.986	62.5679	73.4183	65.9496	120.917	65.3184	43.5027
ocu-miR-219a-3p	3.11979	2.88388	1.8145	0	0.50985	0.243806	0.146211	0.118545	0.106364
ocu-miR-219a-5p	0.719952	0.786512	0.90725	0	0	0.243806	0	0.118545	0.212727
ocu-miR-219b-3p	2.63982	3.14605	1.36088	0.645029	0.713789	1.09713	0.731057	0.118545	0
ocu-miR-219b-5p	0.719952	0.262171	0.113406	0	0	0.365709	0	0	0
ocu-miR-221-3p	44.1571	44.569	104.107	33.1545	17.6408	17.9198	14.6211	10.7876	29.0373
ocu-miR-221-5p	1.91987	3.93256	17.2378	6.06328	7.54577	4.14471	4.24013	4.50472	13.0827
ocu-miR-222-3p	19.6787	20.7115	54.5484	14.4487	12.5423	12.9217	8.18784	14.1069	20.5282
ocu-miR-222-5p	0.479968	0.131085	1.36088	0	0.20394	0	0	0	0
ocu-miR-223-3p	7.67949	4.71907	9.52613	4.77322	2.14137	3.65709	2.33938	2.13381	4.78636
ocu-miR-223-5p	0.959936	2.22845	2.04131	2.1931	1.32561	1.70664	0.731057	1.18545	1.91455
ocu-miR-22-3p	1307.91	1132.05	1173.87	7915.41	9552.03	6724.66	16971.5	15096.6	10959.9
ocu-miR-224-3p	17.9988	9.8314	9.86635	0.903041	0.10197	3.04758	0	0.23709	0.106364
ocu-miR-224-5p	1170.88	869.096	1215.38	25.0271	19.5782	67.2905	7.74921	5.21599	12.6573
ocu-miR-22-5p	15.119	16.1235	12.2479	127.716	126.035	100.814	292.715	212.907	157.312
ocu-miR-2387-3p	0	0	0.113406	0	0	0	0	0	0
ocu-miR-2387-5p	326.378	267.021	331.146	12.7716	18.0487	26.2092	2.92423	3.43781	7.65818
ocu-miR-23b-3p	714.672	999.919	801.896	646.062	245.238	558.438	585.723	595.097	641.479
ocu-miR-23b-5p	0.719952	0.393256	0.567032	0.258012	0.10197	0.121903	0.146211	0	0.106364
ocu-miR-24-2-5p	16.5589	24.644	25.0628	24.3821	29.3673	51.565	33.4824	23.9461	58.1809
ocu-miR-24-3p	2908.85	2958.99	2625.92	1478.67	1859.63	2484.02	3184.63	1777.7	3763.78
ocu-miR-24-5p	0.719952	2.75279	2.15472	2.06409	3.46698	5.24183	13.3052	8.89089	9.57273
ocu-miR-25-3p	1789.8	1487.95	1329.92	444.554	448.158	552.221	366.991	326.829	365.253
ocu-miR-25-5p	1.91987	2.35954	4.30944	0.903041	1.32561	0.975225	0.146211	0.118545	0.319091
ocu-miR-26a-3p	6.47957	7.20969	7.37141	8.38538	7.95365	7.8018	5.55604	6.40144	7.02
ocu-miR-26a-5p	14965.4	13219.4	15369.5	41466.2	42583.9	45296.5	49196.5	58470.4	48580.1
ocu-miR-26b-3p	1.19992	1.70411	1.92791	1.29006	0.815759	1.95045	0.731057	2.25236	0.957273
ocu-miR-26b-5p	647.957	604.959	564.877	633.935	457.335	576.236	519.489	600.55	541.816
ocu-miR-27b-3p	19827	21730.3	15772.5	13023.5	12060.5	16334	21696.5	20693.7	18270.5
ocu-miR-27b-5p	11.7592	18.8763	23.0215	4.90222	8.25956	9.50844	6.28709	12.0916	10.4236
ocu-miR-28-3p	338.857	341.215	369.138	445.328	386.466	381.557	248.413	217.056	238.255
ocu-miR-28-5p	220.305	164.905	193.925	290.521	362.605	320.118	279.995	183.745	172.841
ocu-miR-299-3p	3961.42	3899.53	4392.11	137.133	355.671	761.407	16.3757	14.2254	32.1218
ocu-miR-299-5p	113.752	95.299	94.2406	27.8653	27.022	50.346	0.877269	1.42254	1.70182
ocu-miR-29a-3p	7.91947	9.70031	6.80438	64.5029	119.101	83.7474	148.697	128.266	134.869
ocu-miR-29a-5p	0	0.131085	0.113406	0.129006	1.32561	0.365709	0	0.118545	0.850909
ocu-miR-29b-2-5p	0	0.393256	0.113406	1.80608	2.75319	3.29138	2.04696	5.09744	5.31818
ocu-miR-29b-3p	0.479968	0.524341	0.793844	3.48316	7.13789	5.72945	11.4045	17.1891	14.6782
ocu-miR-29b-5p	0	0	0	0.645029	2.24334	0.731419	0	0	0.106364
ocu-miR-29c-3p	0.719952	0.524341	0.680438	9.93345	13.2561	9.50844	25.2946	29.1621	26.91
ocu-miR-29c-5p	0.239984	0.262171	0.567032	20.5119	44.3569	30.1101	64.9179	63.7773	99.2373
ocu-miR-301a-3p	1.91987	4.19473	3.629	0.129006	0.713789	0.731419	0	0	0.212727
ocu-miR-301a-5p	20.3986	16.91	18.2584	0.129006	1.42758	2.07235	0.438634	0.23709	0.425455
ocu-miR-301b-3p	4.31971	7.9962	6.01053	0	0.10197	0.609515	0	0	0
ocu-miR-301b-5p	1.19992	0.393256	0.90725	0	0	0	0	0	0
ocu-miR-302a-3p	0.239984	0.917597	0.453625	4.25719	4.48668	4.26661	4.82498	4.14908	4.57364
ocu-miR-302a-5p	5.03966	9.17597	6.23735	16.3837	28.8575	24.5025	35.237	27.8581	27.7609
ocu-miR-302b-3p	1.67989	0.917597	1.8145	3.87018	4.18077	4.99803	2.4856	1.89672	1.80818
ocu-miR-302c-3p	0.719952	0.393256	0.680438	1.67708	0.917729	0.853322	0.731057	0.711271	0.319091
ocu-miR-302c-5p	0.239984	0	0	0.129006	0	0	0	0.118545	0
ocu-miR-302d-3p	1.4399	0.786512	1.02066	4.3862	5.20047	4.75422	3.65529	4.26763	3.72273
ocu-miR-3059-5p	1.67989	1.83519	1.47428	0	0	0	0	0	0
ocu-miR-3085-3p	0.479968	0	0	0	0	0	0	0	0
ocu-miR-30a-3p	147.11	114.831	118.056	109.913	104.213	153.232	154.546	257.362	183.796
ocu-miR-30a-5p	6070.4	8363.5	9461.94	3336.35	3358.58	3948.44	2688.24	4670.68	4335.7
ocu-miR-30b-3p	3.83974	4.58799	3.629	5.03123	7.03592	9.87415	5.40982	6.28289	4.14818
ocu-miR-30b-5p	603.56	773.534	684.974	915.426	476.403	553.074	405.006	332.993	516.183
ocu-miR-30c-2-3p	62.3958	60.6925	67.2499	42.5719	41.3998	50.7117	48.6884	63.066	66.1582
ocu-miR-30c-3p	11.9992	14.4194	13.2685	12.7716	14.2758	17.7979	8.62648	13.8698	10.9555
ocu-miR-30c-5p	886.261	1108.06	1375.73	1374.43	1269.02	1562.8	901.54	1433.69	1347.31
ocu-miR-30d-3p	73.4351	64.3629	53.868	21.415	21.4137	25.3558	6.57952	7.70544	8.61545
ocu-miR-30d-5p	14390.9	16407.3	26825.8	21783.2	23688.3	26769.2	14560.8	18181.9	18913.9
ocu-miR-30e-3p	148.31	141.441	127.809	220.729	236.162	328.407	238.617	370.454	331.004
ocu-miR-30e-5p	1785	2500.45	3177.98	1973.27	1942.93	2104.29	1128.31	2037.67	1819.35
ocu-miR-31-3p	0.239984	0.262171	0.340219	0	0.10197	0	0	0.118545	0.106364
ocu-miR-31-5p	2.39984	8.25837	2.49494	1.16105	1.32561	0	0	3.91199	0
ocu-miR-323a-3p	1502.3	1003.06	1024.4	33.0255	35.6895	57.1726	6.14088	5.21599	6.38182
ocu-miR-323a-5p	5.9996	4.19473	4.19603	0	0.10197	0.121903	0	0	0
ocu-miR-32-3p	3.35978	3.93256	3.74241	0.903041	0.917729	0.243806	0	0.355636	0.212727
ocu-miR-324-3p	7.19952	3.5393	2.49494	0.129006	0.20394	0.243806	0	0.118545	0.106364
ocu-miR-324-5p	11.9992	12.9774	10.6602	0.129006	0.40788	0.609515	0	0	0.319091
ocu-miR-325-3p	0.959936	0.786512	0.793844	0.258012	0	0.243806	0	0	0
ocu-miR-325-5p	0	0.393256	0.453625	0	0	0	0	0	0
ocu-miR-32-5p	17.2788	17.5654	13.6088	1.80608	1.93743	2.80377	0.731057	0.948361	1.38273
ocu-miR-326-3p	1.19992	0.524341	0.453625	0	0	0	0.146211	0	0.106364
ocu-miR-328-3p	11.2792	10.8801	10.6602	6.06328	7.34183	9.87415	11.6969	13.3956	8.50909
ocu-miR-328-5p	0	0	0.113406	0	0.10197	0	0	0	0.106364
ocu-miR-329-3p	137.991	101.984	108.983	10.7075	8.56547	15.7255	2.04696	1.89672	1.59545
ocu-miR-329-5p	1.67989	0.786512	1.47428	0.129006	0.20394	0.121903	0	0	0
ocu-miR-331-3p	8.15946	8.25837	6.80438	3.35415	3.46698	2.80377	2.77802	2.84508	2.23364
ocu-miR-331-5p	5.51963	3.80147	4.30944	5.54725	4.28274	5.60754	4.38634	3.79345	2.87182
ocu-miR-335-3p	1874.76	2180.74	1711.75	16.3837	32.0186	31.8167	5.55604	2.3709	8.29636
ocu-miR-335-5p	86.8742	163.726	114.881	3.74117	3.0591	5.97325	0.438634	0.118545	0.957273
ocu-miR-337-3p	412.533	445.428	626.003	95.4644	81.474	154.086	5.84846	7.23126	9.25364
ocu-miR-337-5p	107.033	89.0069	77.5699	8.38538	6.93395	12.556	1.02348	0.474181	0.638182
ocu-miR-33a-3p	5.9996	4.85016	5.3301	0.387018	0.611819	0.365709	0.438634	0.355636	0.319091
ocu-miR-33a-5p	2.15986	2.22845	1.92791	0	0.50985	0.243806	0.438634	0.118545	0
ocu-miR-340-3p	42.7172	42.4716	57.6104	11.3525	21.2097	20.114	13.8901	13.7512	24.6764
ocu-miR-340-5p	1218.88	1258.68	1096.3	71.7273	116.348	94.9625	60.0929	74.802	86.6864
ocu-miR-342-3p	21.5986	25.1684	32.4342	8.64339	6.52607	8.77702	1.46211	3.20072	5.21182
ocu-miR-342-5p	0	0.393256	0.226813	0	0	0	0	0.118545	0
ocu-miR-346-5p	0	0.131085	0	0.129006	0	0	0	0	0
ocu-miR-34a-5p	32.8778	27.2657	42.3006	5.16024	8.76941	5.85135	1.75454	2.01527	6.59455
ocu-miR-34b-3p	0	0.131085	0	0.129006	0	0.121903	0	0	0
ocu-miR-34b-5p	0	0.131085	0.113406	0	0	0	0	0	0
ocu-miR-34c-3p	0	0.262171	0.113406	0.129006	0	0.243806	0	0	0
ocu-miR-34c-5p	11.5192	8.52055	15.4233	0.645029	2.14137	3.29138	1.75454	0.23709	0.319091
ocu-miR-350-3p	5.51963	8.78272	4.53625	4.25719	5.30244	5.24183	5.40982	8.6538	8.19
ocu-miR-350-5p	5.9996	4.71907	6.57757	1.41906	0.917729	0.487612	1.02348	0.948361	0.957273
ocu-miR-361-3p	38.1575	47.584	66.2293	94.4323	105.743	93.8654	103.372	139.054	197.092
ocu-miR-361-5p	49.1967	44.7001	43.548	31.3484	21.3117	25.5997	28.365	35.8006	30.5264
ocu-miR-362-3p	1.67989	2.62171	2.38153	0.516024	0.50985	0.121903	0	0.118545	0.212727
ocu-miR-362-5p	29.0381	30.805	34.2487	6.96632	8.15759	5.48564	2.04696	1.65963	3.40364
ocu-miR-363-3p	455.01	405.447	463.718	41.0239	44.9687	45.7137	17.3992	18.7301	44.0345
ocu-miR-363-5p	0.479968	0.524341	1.13406	0.129006	0.10197	0.243806	0.146211	0.118545	0.212727
ocu-miR-365-2-5p	1.4399	2.62171	4.30944	6.06328	8.87138	1.46284	0.292423	0.23709	0.425455
ocu-miR-365-3p	20.6386	23.9886	36.5168	176.867	132.357	148.966	168.436	239.698	175.394
ocu-miR-365-5p	7.4395	6.81644	6.01053	19.4799	15.1935	9.75225	22.2241	18.256	38.8227
ocu-miR-367-3p	0	0	0	0	0	0.121903	0	0	0
ocu-miR-370-3p	2775.18	2253.09	3079.21	14.3197	35.6895	74.7266	6.43331	1.42254	9.04091
ocu-miR-370-5p	55.6763	50.73	89.591	7.35334	16.1112	19.7483	0.731057	0.711271	0.638182
ocu-miR-371-3p	0	0	0.113406	0	0	0	0	0	0
ocu-miR-371-5p	0	0.131085	0	0	0	0	0	0	0
ocu-miR-374a-3p	23.0385	36.3106	37.5375	6.96632	7.13789	8.89893	4.09392	8.41671	5.95636
ocu-miR-374a-5p	68.6354	89.7934	95.6015	22.963	31.1008	29.2567	15.0598	24.6574	18.8264
ocu-miR-374b-3p	2.39984	3.27713	6.12394	1.41906	1.52955	1.21903	0.584846	1.42254	1.38273
ocu-miR-374b-5p	179.028	223.238	281.361	60.2458	106.151	86.3074	25.587	59.6282	66.69
ocu-miR-375-3p	22.5585	13.2396	15.6501	1.41906	1.63152	3.41329	3.50908	0.474181	1.48909
ocu-miR-376a-3p	190.067	214.456	223.41	22.834	11.6246	16.0912	1.02348	0.711271	1.59545
ocu-miR-376a-5p	11.9992	14.1572	14.6294	2.45111	2.44728	2.55997	0.438634	0	0
ocu-miR-376b-3p	5.75962	9.43814	7.37141	0	0.10197	0.243806	0	0	0
ocu-miR-376b-5p	2.63982	2.35954	2.60834	0.387018	0.20394	0.975225	0.292423	0.118545	0
ocu-miR-376c-2-3p	44.397	60.0371	33.1146	5.41825	3.26304	8.89893	0.146211	0.23709	0.106364
ocu-miR-376c-3p	3.83974	5.11233	3.06197	0.129006	0	0	0	0	0
ocu-miR-376c-5p	4.5597	6.29209	6.35075	1.93509	2.24334	2.92567	0.146211	0.118545	0.106364
ocu-miR-377-3p	173.508	224.418	237.473	16.7708	18.3546	29.6225	1.46211	1.304	2.97818
ocu-miR-377-5p	49.9167	54.2693	67.4768	3.99918	3.16107	7.31419	0.146211	0	0.531818
ocu-miR-378-3p	28813.2	22930.8	25095.7	122567	124943	104745	121855	138526	83919.8
ocu-miR-378-5p	129.111	108.801	127.922	615.745	710.118	536.983	645.816	779.672	510.545
ocu-miR-379-3p	459.569	445.035	457.254	13.5456	9.78911	35.1081	0.731057	1.18545	2.55273
ocu-miR-379-5p	43131.4	35924.8	33245.1	1215.62	1600.93	3034.9	215.077	172.483	365.891
ocu-miR-381-3p	102518	127021	108735	21331.6	27313.9	41630.3	3373.1	1868.15	4410.26
ocu-miR-381-5p	82.5545	95.5612	115.334	25.5432	29.1634	63.8772	1.16969	2.01527	4.36091
ocu-miR-382-3p	344.377	345.541	328.992	21.415	22.9432	41.8128	3.21665	1.42254	3.61636
ocu-miR-382-5p	542.124	436.907	464.059	58.5687	55.1657	93.4997	4.09392	4.50472	8.29636
ocu-miR-383-5p	29.998	23.9886	21.207	0.129006	0.20394	0.243806	0	0	0.106364
ocu-miR-384-3p	0.479968	0.655427	0.567032	0.129006	0	0.487612	0.146211	0.118545	0
ocu-miR-384-5p	1.19992	1.57302	0.226813	0.129006	0.10197	0.365709	0.438634	0	0
ocu-miR-409-3p	2590.87	2075.34	3552.11	28.2523	53.7381	125.926	7.74921	9.48361	20.1027
ocu-miR-409-5p	238.544	335.972	506.926	73.4044	59.0406	114.589	3.50908	4.38617	7.12636
ocu-miR-410-3p	2390.48	2274.07	1838.66	25.9302	26.0023	80.3341	3.07044	3.08217	2.23364
ocu-miR-410-5p	25.1983	7.07861	8.27866	0.129006	0	0	0	0	0
ocu-miR-411-3p	4362.67	3684.81	4532.96	128.103	179.467	666.932	11.6969	19.6785	18.8264
ocu-miR-411-5p	37484.8	31316.3	30816	2723.19	4612.3	6840.71	396.526	276.803	516.715
ocu-miR-421-3p	8.87941	8.65163	9.52613	0.516024	0.50985	0.121903	0.146211	0.711271	0.212727
ocu-miR-421-5p	0.239984	0	0	0	0	0	0	0	0
ocu-miR-423-3p	482.368	460.896	596.857	220.858	286.331	320.971	374.009	373.18	405.884
ocu-miR-423-5p	380.135	341.215	364.715	277.363	304.89	351.081	475.48	454.147	399.715
ocu-miR-424-3p	763.389	451.458	548.319	41.9269	52.1066	73.6295	11.1121	6.63853	12.0191
ocu-miR-424-5p	445.17	496.42	329.559	48.2482	43.6431	49.4927	5.70225	5.33453	9.89182
ocu-miR-425-3p	64.7957	52.9585	62.2601	24.7691	28.2457	20.8454	28.365	29.7548	31.4836
ocu-miR-425-5p	252.703	284.979	364.601	385.47	323.041	283.059	418.896	436.365	623.291
ocu-miR-432-3p	11.9992	13.895	11.6808	1.03205	0.815759	1.34093	0.438634	0	0
ocu-miR-432-5p	4289.23	4231.7	4604.64	350.122	329.873	654.132	14.7674	11.3803	20.9536
ocu-miR-433-3p	3153.15	2354.95	3305.68	81.1447	95.9537	165.179	5.26361	9.00943	6.59455
ocu-miR-433-5p	65.2757	53.0895	70.7655	4.64421	7.54577	7.07038	0.292423	0	0.531818
ocu-miR-448-3p	0.239984	0	0	0	0	0	0	0	0
ocu-miR-449a-5p	2.87981	3.14605	2.38153	1.67708	1.52955	2.31616	2.92423	5.45308	3.40364
ocu-miR-450a-2-3p	16.5589	17.6965	15.4233	2.06409	2.24334	2.31616	0.292423	0.474181	0.106364
ocu-miR-450a-3p	16.0789	16.91	23.9287	1.03205	1.83546	2.31616	0.146211	0.118545	0.425455
ocu-miR-450a-5p	7440.94	6191.81	5698.89	693.536	1011.75	1027.89	96.0609	78.0027	144.867
ocu-miR-450b-3p	3.59976	3.01496	2.04131	0	0.20394	0.487612	0	0	0.212727
ocu-miR-450b-5p	4702.25	5309.48	4890.53	310.259	359.444	441.411	33.6286	29.8734	69.6682
ocu-miR-451-5p	821.705	1301.68	936.849	414.496	420.116	564.777	326.49	272.417	1552.59
ocu-miR-452-3p	212.626	166.478	165.12	2.1931	4.58865	8.65512	0.146211	0.355636	0.425455
ocu-miR-452-5p	1884.59	1690.74	1796.47	28.7683	34.3639	81.4313	5.26361	4.50472	15.4227
ocu-miR-455-3p	19.1987	24.513	6.91778	1.03205	2.14137	2.07235	2.19317	0.948361	0.850909
ocu-miR-455-5p	326.858	637.337	385.581	46.9581	61.5898	54.9783	37.2839	35.8006	57.5427
ocu-miR-485-3p	8.63942	5.24341	13.0417	0	0	0.121903	0	0	0
ocu-miR-485-5p	3.59976	2.49062	4.53625	0	0	0.121903	0	0	0
ocu-miR-486-3p	4.07973	4.19473	3.17538	2.06409	3.0591	5.24183	6.57952	4.62326	8.19
ocu-miR-486-5p	179.748	163.463	128.943	406.111	216.686	588.182	631.634	667.409	699.128
ocu-miR-487a-3p	89.0341	88.4826	88.4569	0.387018	0.815759	0.609515	0	0	0
ocu-miR-487a-5p	26.8782	26.086	23.5885	5.03123	5.91425	9.99605	0.146211	0.592726	1.06364
ocu-miR-487b-3p	830.825	752.43	849.186	64.2449	57.715	82.5284	6.57952	7.94253	10.4236
ocu-miR-487b-5p	12.2392	8.12729	9.97975	1.03205	0.20394	0.975225	0.146211	0	0
ocu-miR-489-3p	1.4399	0.393256	0.680438	0.258012	0.20394	0.609515	0.146211	0.355636	0.212727
ocu-miR-489-5p	0.239984	0.262171	0.113406	0	0	0	0	0	0
ocu-miR-490-3p	37.4375	38.2769	13.3819	0.645029	0.40788	0	0	0.118545	0.638182
ocu-miR-490-5p	1.4399	1.57302	0.453625	0	0	0	0	0	0
ocu-miR-491-3p	0	0.262171	1.02066	0	0.20394	0.365709	0	0.23709	0.212727
ocu-miR-491-5p	0.239984	0.917597	0.340219	0.258012	0.30591	0.121903	0	0	0.212727
ocu-miR-495-3p	5567.15	6441.66	7527.34	527.118	552.881	1556.58	46.6415	49.6704	81.4745
ocu-miR-495-5p	5.03966	6.29209	6.69097	2.32211	1.32561	2.55997	0.146211	0.118545	0.106364
ocu-miR-496-3p	20.6386	21.1047	15.1964	0.516024	0.10197	0.853322	0	0	0
ocu-miR-496-5p	1.19992	0.524341	0.340219	0	0.10197	0	0	0	0
ocu-miR-497-3p	0.239984	0	0	0	0	0	0	0.118545	0
ocu-miR-497-5p	3.83974	2.88388	3.5156	1.80608	1.52955	2.31616	1.60833	2.48945	1.48909
ocu-miR-499-3p	1.4399	0.131085	0.226813	0	0	0.243806	0.146211	0	0.106364
ocu-miR-499-5p	1595.65	1820.91	1833.55	89.5301	64.9548	1059.46	202.942	45.5214	633.608
ocu-miR-500-3p	1840.44	1514.82	1580.77	630.581	730.308	641.942	317.279	233.178	284.416
ocu-miR-500-5p	113.032	173.164	234.297	15.4807	16.7231	16.0912	4.67877	5.09744	15.1036
ocu-miR-501-3p	325.178	265.186	252.216	54.5695	41.6037	50.2241	30.9968	29.8734	23.8255
ocu-miR-501-5p	94.3137	81.6661	148.789	14.7067	12.0324	16.335	4.38634	7.23126	9.46636
ocu-miR-502a-3p	1715.41	1404.84	1446.84	616.906	720.01	630.727	314.94	230.807	280.268
ocu-miR-502a-5p	36.2376	45.3555	58.9713	7.48234	6.73001	8.16751	1.16969	2.72654	3.51
ocu-miR-502b-3p	108.233	112.34	106.489	30.3164	34.5678	29.1348	14.6211	9.36507	14.6782
ocu-miR-502b-5p	45.8369	57.0221	96.282	15.2227	11.5226	12.556	1.75454	4.50472	5.10545
ocu-miR-503-3p	12.2392	10.0936	11.1138	0.129006	0.20394	0.487612	0	0	0.106364
ocu-miR-503-5p	484.768	377.526	289.753	3.22515	2.0394	4.87612	0.438634	0.474181	0.957273
ocu-miR-504-5p	0	0.393256	0.680438	0	0	0	0	0.474181	0.212727
ocu-miR-505-3p	16.7989	12.0598	13.1551	2.70912	2.34531	3.16948	2.04696	2.72654	3.29727
ocu-miR-505-5p	0.719952	0.393256	0.567032	0	0.10197	0	0.292423	0.118545	0.425455
ocu-miR-506-3p	1.91987	1.04868	1.36088	0.129006	0.611819	0	0	0	0
ocu-miR-506-5p	0	0	0.113406	0	0.40788	0	0	0	0
ocu-miR-508-3p	2.39984	2.62171	0.680438	0.129006	0	0	0.146211	0	0
ocu-miR-509a-3p	4.07973	3.01496	3.17538	0.645029	0.30591	0	0	0	0.106364
ocu-miR-509b-3p	15.119	3.40822	2.04131	1.67708	0.713789	0.365709	0.146211	0.23709	0.531818
ocu-miR-509b-5p	32.6378	25.6927	38.6715	16.7708	6.52607	3.53519	0.877269	1.42254	3.08455
ocu-miR-509c-3p	0.479968	0.393256	0.453625	0	0.10197	0	0	0	0.212727
ocu-miR-512a-3p	0.239984	1.17977	0.567032	0	0	0	0	0	0
ocu-miR-513-3p	0.239984	0.262171	0.113406	0	0	0	0	0	0
ocu-miR-513-5p	0.479968	0.131085	0.226813	0	0	0.121903	0	0	0
ocu-miR-532-3p	169.189	163.988	145.16	40.5078	45.1727	40.1061	19.2999	18.1374	19.6773
ocu-miR-532-5p	33508.5	27801	25015.8	2332.17	3160.35	2843.02	1071.29	718.621	1139.69
ocu-miR-539-3p	87.5942	115.355	170.903	3.09614	3.46698	8.28941	0	0.118545	0.638182
ocu-miR-539-5p	107.273	130.299	175.099	18.4478	21.3117	38.6433	1.02348	1.89672	2.87182
ocu-miR-541-3p	479.248	441.757	575.877	9.80445	15.4994	32.3043	0.292423	0.23709	0.319091
ocu-miR-541-5p	57.1162	68.6887	101.158	2.58012	2.24334	6.94848	0	0.355636	0.319091
ocu-miR-542-3p	6695.55	6207.54	4209.76	289.618	433.576	432.268	42.2551	31.7701	56.7982
ocu-miR-542-5p	29.2781	43.9136	32.2074	2.1931	3.87486	4.14471	0.731057	0.355636	0.106364
ocu-miR-545-3p	0.239984	1.44194	2.15472	0	0.10197	0.121903	0.146211	0.118545	0.212727
ocu-miR-545-5p	0	0.131085	0	0	0	0.243806	0	0	0
ocu-miR-551b-3p	0.239984	0.131085	0	0	0	0	0	0.118545	0
ocu-miR-551b-5p	0.239984	0.262171	0	0	0	0	0	0.118545	0
ocu-miR-574-3p	259.663	269.511	145.727	50.4413	42.0116	57.2945	29.6809	32.837	52.7564
ocu-miR-574-5p	95.5136	119.55	95.2613	19.4799	13.7659	16.4569	9.21132	10.3134	14.1464
ocu-miR-582-3p	53.2765	56.1045	75.1884	9.67544	14.6837	24.6244	8.9189	10.432	16.9118
ocu-miR-582-5p	23.5184	22.8088	27.4443	12.6426	13.7659	21.2111	8.9189	9.12798	12.7636
ocu-miR-590-3p	0.239984	2.09736	0	0.645029	0.815759	0.365709	0	1.65963	0
ocu-miR-599-5p	1.91987	2.22845	1.58769	0.129006	0	2.19426	0	0	0.106364
ocu-miR-628-3p	1.91987	1.70411	1.8145	2.45111	2.95713	2.19426	3.50908	2.3709	1.59545
ocu-miR-628-5p	0.959936	2.49062	1.92791	1.67708	4.18077	3.53519	2.19317	2.60799	1.59545
ocu-miR-652-3p	207.586	140.655	95.2613	8.7724	11.4206	9.14273	4.38634	4.86035	5.31818
ocu-miR-652-5p	0.719952	1.17977	1.47428	0.387018	0.30591	0.243806	0	0	0.212727
ocu-miR-6529-3p	12.7192	10.6179	15.4233	1.93509	4.38471	3.04758	5.1174	6.28289	5.31818
ocu-miR-6529-5p	659.236	397.582	391.025	75.5975	86.3685	96.913	181.448	164.067	156.248
ocu-miR-653-3p	15.599	14.8126	10.2066	3.09614	2.54925	4.51041	1.60833	1.65963	1.70182
ocu-miR-653-5p	125.272	158.482	117.035	93.4003	93.8123	130.071	28.6575	41.7279	40.3118
ocu-miR-654-3p	300.7	184.437	160.583	32.7675	39.8702	77.4085	6.43331	4.14908	4.14818
ocu-miR-654-5p	52.7965	32.6402	21.207	0.258012	0.10197	0	0	0	0
ocu-miR-655-3p	484.768	678.891	607.064	60.2458	54.35	96.1815	5.84846	4.38617	4.78636
ocu-miR-655-5p	7.67949	5.50558	5.78372	1.41906	1.32561	3.16948	0.146211	0	0.106364
ocu-miR-656-3p	934.978	948.664	949.664	78.6936	105.947	130.193	7.89542	9.24652	8.40273
ocu-miR-656-5p	2.87981	1.70411	1.13406	0.387018	0	0.365709	0	0	0
ocu-miR-660-3p	3.83974	4.19473	4.42285	0.387018	0.50985	1.09713	0.146211	0	0.425455
ocu-miR-660-5p	1217.68	1476.41	1694.97	203.829	180.793	191.144	36.5529	47.2995	54.4582
ocu-miR-670-3p	0	0.262171	0.226813	0	0	0	0	0	0
ocu-miR-671-3p	3.11979	3.40822	3.96922	1.67708	1.93743	0.853322	1.46211	2.96363	1.06364
ocu-miR-671-5p	1.91987	1.83519	1.92791	0	0.815759	0.365709	0.584846	0.592726	0.212727
ocu-miR-672-3p	0.239984	0.524341	0.226813	0	0.20394	0	0	0.118545	0
ocu-miR-672-5p	13.1991	44.7001	11.7943	0.774035	0.917729	1.34093	0.584846	0.948361	0.319091
ocu-miR-676-3p	700.033	420.522	536.185	76.8875	126.035	141.773	34.6521	46.9439	55.0964
ocu-miR-676-5p	5.27965	1.04868	3.17538	0.774035	0.713789	0.731419	0.584846	0.118545	0.106364
ocu-miR-708-3p	639.557	436.121	440.243	62.5679	112.269	72.1666	33.3362	19.3229	35.4191
ocu-miR-708-5p	96.7136	89.0069	107.169	9.80445	11.0127	9.99605	0.731057	0.592726	1.48909
ocu-miR-7180-3p	89.0341	42.6027	64.8684	3.35415	4.89456	6.09515	2.04696	2.48945	5.42455
ocu-miR-7180-5p	22.3185	14.1572	22.5679	0.516024	0.30591	0.243806	0.584846	0.592726	0.319091
ocu-miR-744-3p	5.27965	3.93256	2.49494	0.129006	0.10197	0.365709	0	0.118545	0
ocu-miR-744-5p	723.072	539.678	547.299	49.7963	59.6524	91.3054	111.998	76.106	78.0709
ocu-miR-758-3p	405.573	327.975	408.943	5.16024	5.4044	9.02083	0.584846	1.06691	0.744545
ocu-miR-758-5p	0.479968	1.17977	0.113406	0	0	0	0	0	0
ocu-miR-760-3p	1.91987	1.70411	1.58769	0	0.10197	0.121903	0	0	0
ocu-miR-760-5p	0	0	0.113406	0	0	0.121903	0	0	0
ocu-miR-7a-3p	13.6791	15.4681	13.0417	16.2547	18.4566	18.2855	17.984	15.5294	26.6973
ocu-miR-7a-5p	1569.26	2002.07	3181.39	1534.14	1763.37	1298.51	720.238	1354.85	1652.47
ocu-miR-802-3p	0.239984	0.131085	0	0	0	0	0	0	0
ocu-miR-872-3p	210.946	202.92	212.75	42.3139	73.0105	52.9059	107.027	73.7351	93.9191
ocu-miR-872-5p	757.15	585.689	576.331	211.183	349.859	250.998	289.06	262.815	231.022
ocu-miR-873-3p	5.9996	3.01496	2.38153	0	0	0	0	0	0
ocu-miR-873-5p	51.3566	31.3294	19.5059	0.516024	0.40788	0.365709	0.438634	0	0.212727
ocu-miR-874-3p	20.1587	20.0561	25.7432	3.09614	5.50637	4.87612	1.60833	3.6749	3.40364
ocu-miR-874-5p	0.239984	0.262171	0.453625	0	0	0.121903	0	0	0
ocu-miR-885-3p	0	0	0	0	0.30591	0	0	0	0.106364
ocu-miR-885-5p	0	0.131085	0.113406	0	0.10197	0	0.146211	0	0.106364
ocu-miR-889-3p	6522.53	6642.49	5326.01	702.05	687.277	1014.48	67.8421	73.0238	80.0918
ocu-miR-889-5p	21.1186	13.764	12.9283	2.06409	4.69062	7.43609	0.438634	0.592726	0.319091
ocu-miR-92a-2-5p	2.63982	2.62171	2.72175	0.129006	0.30591	0.121903	0	0.118545	0.638182
ocu-miR-92a-3p	1712.77	1471.04	1565.8	558.467	496.593	440.192	486.299	360.14	381.101
ocu-miR-92a-5p	5.51963	4.85016	7.1446	2.1931	6.22016	2.43806	0	0.23709	0.319091
ocu-miR-93-3p	5.75962	3.80147	6.01053	0.645029	0.713789	0.365709	0.731057	0.355636	1.38273
ocu-miR-93-5p	708.193	813.647	1013.63	261.882	235.143	215.647	142.41	190.858	213.259
ocu-miR-9-3p	5.51963	15.0748	7.59822	0.387018	0.30591	1.58474	2.04696	0.711271	0.106364
ocu-miR-9-5p	588.681	1269.43	665.241	95.8514	86.5724	177.613	191.245	49.789	39.3545
ocu-miR-96-3p	0.239984	0	0	0	0	0.121903	0	0.118545	0.106364
ocu-miR-96-5p	11.0393	9.04489	18.8254	0.774035	0.40788	2.31616	2.4856	1.89672	2.76545
ocu-miR-98-3p	0.239984	0.393256	0.226813	0	0.20394	0.121903	0	0	0.319091
ocu-miR-9851-3p	4.07973	1.17977	1.92791	1.03205	0.815759	1.09713	0.731057	0.118545	0.106364
ocu-miR-9851-5p	0	0	0	0	0	0	0.146211	0	0
ocu-miR-98-5p	639.077	744.958	655.942	252.852	118.183	103.861	92.5519	79.8995	112.745
ocu-miR-99a-3p	2.15986	2.88388	2.04131	2.70912	1.83546	1.70664	1.75454	1.18545	1.27636
ocu-miR-99a-5p	13630.1	11595.8	9305.89	6735.4	9358.39	8820.05	10314.8	4721.77	9199.18
novel_116	0	0	0.226813	1.03205	2.14137	2.07235	6.87194	6.28289	7.87091
novel_124	2.39984	3.40822	3.85581	0.516024	0.40788	0.121903	0	0	0
novel_127	0	0	0	0.903041	2.14137	1.70664	3.36286	2.48945	2.87182
novel_131	7.4395	5.76775	5.10328	0.258012	0.40788	0.609515	0.146211	0.23709	0.212727
novel_139	0	0.917597	0.113406	1.16105	0.815759	0.731419	1.90075	1.89672	3.93545
novel_143	1.67989	0.917597	2.15472	0.129006	0	0	0.146211	0	0.106364
novel_144	0.719952	1.04868	1.02066	0	0.20394	0.121903	0.146211	0	0.106364
novel_145	0	0.917597	1.47428	0	0	0.121903	0.146211	0.474181	0
novel_149	0	1.17977	0	0.903041	0	0	0.292423	0.474181	0.957273
novel_150	1.4399	0.786512	1.47428	0.387018	0.10197	0.365709	0.438634	0	0.212727
novel_151	0.719952	0.131085	0.226813	0.129006	0	0.365709	0	0.118545	0
novel_152	0.719952	1.17977	0.793844	0.129006	0.10197	0.121903	0.292423	0.711271	0.319091
novel_160	0	0	0	0	0	0.365709	0.731057	0.118545	0.638182
novel_161	0	0.262171	0.226813	0	0.20394	0	0.292423	0.118545	0.531818
novel_162	0.719952	0.262171	0.453625	0	0	0	0	0	0
novel_168	0	0.393256	0	0	0	0	0	0	0
novel_170	0.239984	0.262171	0.453625	0	0.30591	0.121903	0.146211	0	0.212727
novel_171	0.479968	0	0.226813	0	0	0	0	0	0
novel_173	0	0.786512	1.02066	0.129006	0.10197	0	0	0	0
novel_176	0	0	0	0	0.10197	0	0.438634	0.118545	0.319091
novel_177	0.959936	0.655427	0.567032	0	0	0	0	0	0
novel_179	1.4399	0.131085	0	0	0	0	0	0	0.319091
novel_180	0	0	0	0.258012	0	0	0.292423	0.118545	0.319091
novel_183	1.91987	0.393256	0.567032	0	0	0	0	0	0
novel_185	0	0	0	0	0.10197	0.365709	0.146211	0.118545	0
novel_186	0	0.131085	0	0.129006	0.30591	0.121903	0	0	0.106364
novel_187	0.239984	0.262171	0	0.129006	0.10197	0	0	0	0
novel_188	0	0	0	0	0	0	0	0.118545	0
novel_189	0	0	0	0	0.10197	0.121903	0	0.23709	0.212727
novel_193	0.479968	0.131085	0.340219	0	0	0	0	0	0
novel_198	0	0	0	0	0	0	0	0	0.319091
novel_199	0.239984	0	0	0	0	0	0	0	0
novel_200	0	0	0.340219	0	0	0	0	0	0
novel_203	0.719952	0	0.340219	0	0	0	0	0	0
novel_204	0	0.393256	0	0	0.10197	0.121903	0.877269	0.711271	0.638182
novel_205	1.19992	1.44194	1.13406	0.516024	0	0.121903	0.438634	0.829816	0.425455
novel_209	10.7993	4.32582	2.49494	1.29006	0.917729	0.365709	1.60833	1.42254	1.27636
novel_211	0	0	0.453625	0	0	0.243806	0.438634	0	0
novel_214	14.1591	5.24341	1.70109	0	0	0	1.3159	0.592726	0
novel_215	0.479968	0.917597	0.226813	0	0	0	0	0	0
novel_218	0.479968	0.131085	0.453625	0	0	0.243806	0	0	0
novel_221	0	0.262171	0.226813	0.387018	0.10197	0.365709	0	0	0.319091
novel_223	0	0.262171	0.567032	0	0.40788	0	0	0	0
novel_225	0.959936	2.62171	4.53625	0	0.50985	0.853322	0.146211	0.474181	0
novel_227	23.9984	15.5992	14.7428	4.90222	2.65122	3.53519	7.01815	2.84508	2.97818
novel_240	0.239984	0	0	0	0	0	0	0.23709	0
novel_248	0	0	0	0	0.10197	0.121903	0.292423	0	0.638182
novel_252	1.67989	3.27713	2.15472	0.258012	0.10197	0.121903	1.3159	1.42254	2.02091
novel_253	0	0.131085	0	0	0	0.121903	0	0	0
novel_254	2.39984	2.22845	0	0	0	0	0	0	0
novel_269	16.0789	15.4681	20.2997	3.09614	6.11819	5.72945	3.36286	3.31927	6.70091
novel_271	1.19992	0.524341	1.36088	0.258012	0	0.487612	0.292423	0.355636	0.638182
novel_272	0	0	0.113406	0.258012	0	0	0.584846	0.118545	0.106364
novel_276	0.239984	14.6816	0.226813	0	0	0	0.438634	0.118545	0.957273
novel_278	0	0.262171	0.453625	0.129006	0.10197	0	1.46211	0	0
novel_286	3.11979	2.75279	4.53625	0.258012	0.50985	0.121903	0	0	0.212727
novel_287	1.19992	0.655427	0.453625	0	0	0	0	0	0
novel_294	0	0	0	0	0	0	0.146211	0	0.212727
novel_298	5.51963	3.40822	2.26813	0	0	0	0.292423	0	0.531818
novel_299	0	0	0	0.129006	0.10197	0	0	0	0.425455
novel_3	946.257	941.848	1001.72	703.082	749.581	670.711	453.256	425.577	426.518
novel_306	0.479968	162.153	360.632	44.636	503.425	288.179	502.821	105.979	528.202
novel_307	0.959936	0.131085	0.113406	0	0	0	0	0	0
novel_32	632.118	430.222	494.565	23.7371	45.9884	49.6146	10.9659	6.40144	8.19
novel_320	0.239984	0.262171	0	0	0	0	0	0	0
novel_328	0	0.131085	0.567032	0	0.20394	0.121903	0	0.23709	0.531818
novel_330	0.239984	0.393256	0	0	0.20394	0.365709	0	0	0
novel_333	0	0	0	0	0.30591	0.121903	0.146211	0	0.744545
novel_339	0	0	0	0	0.30591	0	0.584846	0	0.531818
novel_341	5.9996	3.93256	3.96922	0.129006	0.40788	0.243806	0.146211	0	0.106364
novel_345	0.719952	0.524341	0	0	0	0	0	0	0
novel_348	0.239984	0.917597	0.226813	0	0	0	0	0	0
novel_352	0	0	0.113406	0	0.10197	0.243806	0	0	0.425455
novel_354	2.87981	1.44194	1.24747	0	0.713789	0.243806	0.438634	0	0
novel_356	2.87981	0.262171	0.226813	0	0.10197	0.243806	0	0	0
novel_361	4.79968	3.67039	1.36088	2.45111	3.56895	5.36374	1.60833	0	1.27636
novel_371	0	0	0	0.129006	0	0	0	0	0
novel_375	0	0	0.226813	0	0	0	0	0	0
novel_376	0	0	0.113406	0.387018	0	0.121903	1.16969	0.711271	0.319091
novel_379	0	0	0.226813	0	0	0	0	0	0
novel_38	302.38	324.305	540.381	1.41906	4.69062	10.4837	0.877269	0.118545	0.850909
novel_380	0.479968	0.131085	0.453625	0	0	0	0	0	0
novel_385	0.239984	0.262171	0.340219	0	0	0	0	0	0
novel_387	0	0	0	0.387018	0	0	0	0	0
novel_393	0.479968	0.524341	0.793844	0	0	0	0	0	0
novel_397	0.719952	0	0.340219	0	0	0	0	0	0
novel_398	0.719952	0	0	0	0	0	0.146211	0	0
novel_400	0	0	0	0	0.10197	0	0.146211	0	0
novel_401	0	0.131085	0	0	0	0	0	0	0
novel_402	0.719952	1.04868	0.340219	0	0	0	0	0	0
novel_407	0	0	0.113406	0.258012	0.10197	0	0	0	0.531818
novel_410	0.719952	0	0.567032	0	0	0	0	0	0
novel_413	0	0	0	0.903041	2.44728	1.58474	4.82498	3.20072	2.97818
novel_414	0.959936	0.393256	0	0	0	0	0	0	0
novel_416	0.239984	0.786512	0.226813	0	0	0	0	0	0
novel_417	0	0.131085	0.567032	0	0	0	0	0	0
novel_418	0.239984	0.262171	0.226813	0	0	0	0	0	0
novel_422	0	0	0.340219	0	0	0	0	0	0
novel_423	0.959936	0.131085	0.453625	0	0	0	0	0	0
novel_427	0	0.524341	0	0	0	0	0	0	0
novel_429	0	0	0.113406	0	0.10197	0	0	0	0.106364
novel_430	0.959936	0.393256	0.113406	0	1.0197	0.731419	0.731057	0.355636	0.319091
novel_431	0.479968	0.393256	0	0.129006	0	0.121903	0	0	0
novel_432	0	0.524341	0	0	0	0	0	0	0
novel_433	0	0	0	0	0	0.121903	0.438634	0.23709	0.106364
novel_435	0	0	0.226813	0	0.10197	0	0	0.23709	0.106364
novel_436	0	0	0.226813	0	0.30591	0	0	0	0
novel_438	0	0	0	0	0	0	0.146211	0.23709	0
novel_439	0	0.393256	0	0	0	0	0	0	0
novel_441	0	0	0	0	0	0.121903	0	0.118545	0.106364
novel_442	0.239984	0.262171	0.226813	0	0	0	0	0	0
novel_47	23.2785	27.2657	29.1454	0.129006	0.611819	0.487612	0	0.474181	0.319091
novel_65	97.4335	95.8234	88.4569	6.32129	9.58517	26.0873	1.02348	0.948361	2.34
