# Supplementary material for: Dynamic changes of miRNAs in skeletal muscle development at New Zealand rabbits
Source: BMC Genomics. 2021 Jul 27;22:577. doi: 10.1186/s12864-021-07896-5 (PMC8314457; doi:10.1186/s12864-021-07896-5)
Supplement: Supplementary file 7 — Additional file 7: Table S3:All identified DEmiRNAs. Sheet 1 ("TPM"): All DEmiRNAs and their expression levels. Sheet 2 ("Average"): The average expression and total expression of all DEmiRNAs. Sheet 3-5: DEmiRNAs identified in different groups. [file 12864_2021_7896_MOESM7_ESM.xls]

## Sheet: TPM
ID	Fetus_1	Fetus_2	Fetus_3	Child_1	Child_2	Child_3	Adult_1	Adult_2	Adult_3
novel_127	0	0	0	0.903041	2.14137	1.70664	3.36286	2.48945	2.87182
novel_131	7.4395	5.76775	5.10328	0.258012	0.40788	0.609515	0.146211	0.23709	0.212727
novel_252	1.67989	3.27713	2.15472	0.258012	0.10197	0.121903	1.3159	1.42254	2.02091
novel_276	0.239984	14.6816	0.226813	0	0	0	0.438634	0.118545	0.957273
novel_3	946.257	941.848	1001.72	703.082	749.581	670.711	453.256	425.577	426.518
novel_32	632.118	430.222	494.565	23.7371	45.9884	49.6146	10.9659	6.40144	8.19
novel_38	302.38	324.305	540.381	1.41906	4.69062	10.4837	0.877269	0.118545	0.850909
novel_413	0	0	0	0.903041	2.44728	1.58474	4.82498	3.20072	2.97818
novel_65	97.4335	95.8234	88.4569	6.32129	9.58517	26.0873	1.02348	0.948361	2.34
ocu-let-7a-3p	9.11939	4.4569	7.37141	3.61216	4.79259	3.53519	4.24013	5.69017	3.93545
ocu-let-7a-5p	6126.55	5313.67	6536.97	5489.46	4597.52	4959.63	5703.86	6710.61	4988.99
ocu-let-7b-3p	1.67989	1.31085	1.47428	1.67708	2.75319	1.34093	4.38634	5.45308	4.78636
ocu-let-7b-5p	1319.91	1099.54	1309.62	1652.57	1151.85	1599.73	1847.82	2486.6	1472.29
ocu-let-7c-5p	2279.85	2255.98	2301.58	1772.54	1334.38	1672.63	1415.77	1653.47	1332.84
ocu-let-7d-5p	714.912	595.783	759.482	305.615	326.304	390.699	208.936	275.736	219.854
ocu-let-7f-3p	2.15986	2.62171	1.24747	2.32211	1.12167	1.58474	1.3159	3.79345	2.55273
ocu-let-7f-5p	16726.2	17956.5	19642.4	14626.3	13386	13735.3	13013.8	14010.5	14671.6
ocu-let-7g-5p	9056.28	9870.99	10874.2	6742.75	6721.55	7010.65	5823.02	5453.08	6071.87
ocu-let-7i-5p	50455.9	54211.1	60390.7	8700.16	10223	11721	5800.5	5832.3	7449.71
ocu-miR-100-5p	14697.8	13306.3	12452.5	4117.61	4231.14	5546.96	3227.18	3568.33	4558.32
ocu-miR-101-3p	7341.59	7149.13	5830.22	8771.88	11473.4	8816.4	13356.7	12891.3	11990.4
ocu-miR-101-5p	0.239984	1.44194	0.453625	2.96714	1.83546	1.21903	0.731057	2.3709	0.957273
ocu-miR-103a-3p	1249.84	1528.45	1497.76	480.031	448.158	546.37	230.283	264.356	408.649
ocu-miR-105a-2-3p	2.39984	2.49062	3.28878	0	0	0	0	0	0
ocu-miR-105a-5p	191.747	112.471	157.181	1.80608	1.32561	0.975225	0.292423	1.06691	0.744545
ocu-miR-105b-3p	4.07973	1.96628	2.60834	0	0	0	0	0	0
ocu-miR-105b-5p	3.83974	3.80147	5.55691	0	0	0	0	0	0
ocu-miR-106a-5p	16.3189	18.0898	22.6813	3.48316	3.0591	2.31616	0.584846	1.304	2.44636
ocu-miR-106b-5p	202.547	187.19	154.8	24.2531	31.7126	22.0645	13.7439	11.736	17.8691
ocu-miR-10a-3p	6.23958	7.20969	8.73229	3.61216	1.73349	2.43806	2.77802	3.79345	4.14818
ocu-miR-10a-5p	727.632	1260.52	1762.45	1314.31	1439.31	1542.32	985.904	1525.8	2357.34
ocu-miR-10b-3p	54.9563	34.2133	60.559	29.9294	9.38123	26.9406	25.587	31.6516	29.5691
ocu-miR-10b-5p	7912.51	8717.44	18491.1	15437.1	5624.46	14852.8	7237.61	14468.9	15174
ocu-miR-1197-3p	177.588	143.801	112.726	3.48316	5.0985	4.51041	0.146211	0.118545	0.531818
ocu-miR-12090-3p	32.3978	20.7115	14.6294	1.54807	3.67092	3.16948	1.16969	1.18545	2.23364
ocu-miR-12090-5p	38.3974	22.9399	21.0936	1.93509	1.0197	0.853322	0.292423	0.829816	2.23364
ocu-miR-12092-3p	63.5958	75.8984	75.3018	3.22515	2.44728	4.14471	0.146211	0.118545	0.744545
ocu-miR-12092-5p	723.792	774.845	1175.46	21.286	20.6999	33.7672	2.33938	1.65963	3.40364
ocu-miR-12093-3p	3102.51	2065.77	2163	62.9549	87.0823	164.447	18.7151	11.6174	22.8682
ocu-miR-125b-2-3p	645.797	535.615	431.284	262.398	240.343	303.417	234.085	208.758	238.999
ocu-miR-125b-3p	194.387	128.464	139.717	14.7067	23.555	22.4302	20.3234	19.0858	13.0827
ocu-miR-125b-5p	3010.12	3234.79	2989.5	2519.36	2190.82	2743.06	1954.99	2400.3	1808.39
ocu-miR-127-3p	93110	80939.1	77094.3	9917.71	9797.17	18095.3	727.987	901.773	1178.51
ocu-miR-127-5p	1750.44	1949.63	1773.45	180.35	197.21	327.554	9.79617	6.99417	14.4655
ocu-miR-1296-5p	59.996	66.067	54.3216	28.6393	25.5944	24.1368	31.2893	25.4872	24.57
ocu-miR-1298-5p	68.8754	17.9587	32.4342	1.29006	1.22364	2.07235	3.21665	0.355636	0.106364
ocu-miR-1307-3p	172.788	124.269	146.975	8.12737	13.3581	9.75225	15.9371	13.5142	19.3582
ocu-miR-1307-5p	10.3193	4.58799	5.78372	0.258012	0.50985	0.609515	2.33938	0.711271	0.638182
ocu-miR-130a-3p	179.748	124.662	86.529	21.028	21.3117	17.9198	9.21132	10.432	8.19
ocu-miR-130b-5p	148.55	82.1905	125.881	6.83731	8.87138	11.0932	1.02348	2.48945	2.12727
ocu-miR-133a-3p	2894.69	3187.73	2767.79	24312.6	14765.8	14819.2	20504	23341.5	17517.3
ocu-miR-133a-5p	106.313	99.7559	122.365	385.083	483.031	440.68	529.87	462.208	413.542
ocu-miR-133b-3p	1469.42	1426.6	969.284	798.675	592.955	612.685	887.942	747.19	739.972
ocu-miR-134-5p	1648.45	1542.61	2339.23	82.0477	79.6385	224.789	6.57952	6.51999	25.4209
ocu-miR-135a-3p	3.83974	1.17977	1.02066	0	0	0	0	0	0
ocu-miR-135a-5p	16.0789	23.4643	18.5986	0.774035	1.73349	0.487612	0.292423	0.23709	0.319091
ocu-miR-135b-5p	8.63942	12.322	11.3406	0.903041	0.50985	0.243806	0.584846	0.829816	3.08455
ocu-miR-136-3p	5644.42	5947.73	6167.83	601.296	732.246	1103.83	67.8421	51.9228	87.0055
ocu-miR-136-5p	68.1555	87.0406	71.8996	12.9006	21.2097	18.2855	2.77802	1.06691	2.23364
ocu-miR-138-5p	10.5593	13.2396	13.4954	0.387018	0.815759	0.975225	0.438634	1.304	0.531818
ocu-miR-139-3p	13.4391	12.0598	15.3099	4.77322	7.64774	5.97325	5.1174	2.72654	4.14818
ocu-miR-139-5p	411.333	361.402	571.341	660.252	712.464	621.218	506.769	341.884	647.01
ocu-miR-1-3p	31065	37390.6	38511.8	365481	374774	353937	390248	394474	415311
ocu-miR-140-3p	2712.06	15802.9	1247.13	655.479	613.757	643.648	590.11	547.56	800.493
ocu-miR-143-3p	85919.6	66580.5	70513.1	41791.8	60319.3	44834.7	49391.3	29413.2	42154.1
ocu-miR-144-3p	65.9956	65.4116	23.9287	2.83813	2.24334	2.55997	2.04696	1.65963	4.78636
ocu-miR-145-3p	29.758	22.1534	36.9705	64.2449	76.8853	76.1894	54.3907	53.5824	40.8436
ocu-miR-145-5p	195.827	240.279	442.852	577.559	467.634	653.279	215.808	534.757	499.377
ocu-miR-146a-5p	5.27965	5.76775	9.18591	4.64421	3.77289	3.53519	3.21665	6.99417	12.9764
ocu-miR-146b-5p	3.83974	6.94752	11.3406	12.2556	7.4438	8.89893	5.40982	15.648	23.4
ocu-miR-148a-3p	32440.3	46955.3	30930.1	14032.9	14850.7	14237.1	13614.6	12249.5	13968
ocu-miR-148a-5p	210.466	265.972	214.338	53.1504	66.6883	51.1993	85.8261	63.1846	80.9427
ocu-miR-148b-3p	955.136	1049.08	849.073	157	131.745	146.162	98.9852	107.876	96.1527
ocu-miR-148b-5p	27.1182	29.4942	27.3309	10.0625	11.7265	10.7275	5.84846	7.82398	7.65818
ocu-miR-150-5p	22.7985	25.4305	25.97	112.106	110.127	113.857	100.009	144.862	172.735
ocu-miR-151-3p	4611.29	3520.43	3040.88	1160.41	1545.97	1622.77	2567.47	1810.42	2729.93
ocu-miR-151-5p	44.397	38.5391	25.8566	14.5777	22.2294	19.6264	24.4173	19.3229	32.5473
ocu-miR-152-3p	2215.53	2026.84	976.655	148.357	143.37	221.376	56.1452	58.3242	71.1573
ocu-miR-154-3p	398.373	376.084	503.184	7.61135	6.4241	18.5293	0.146211	1.18545	1.38273
ocu-miR-154-5p	200.627	205.542	196.306	24.3821	18.8644	28.6472	1.75454	1.65963	2.76545
ocu-miR-15a-5p	15.8389	13.2396	13.7222	11.7395	9.78911	6.94848	9.50375	9.9578	11.7
ocu-miR-15b-3p	29.998	25.6927	29.032	2.96714	2.34531	2.19426	1.46211	2.01527	3.19091
ocu-miR-15b-5p	106.793	127.022	104.674	45.2811	47.518	52.9059	17.1067	18.6116	26.91
ocu-miR-1-5p	0	0	0	0.387018	0.30591	0.121903	1.46211	0.23709	0.319091
ocu-miR-16a-5p	295.42	297.564	191.77	330.9	330.586	274.282	277.948	397.482	292.5
ocu-miR-16b-5p	149.03	215.373	166.254	109.01	76.1715	88.014	29.2423	45.7584	62.1164
ocu-miR-17-5p	323.018	415.278	453.512	61.9228	64.8529	48.2736	12.2818	20.1527	23.2936
ocu-miR-181a-2-3p	100.553	87.0406	92.8798	38.9598	59.1425	53.8812	111.706	82.3889	107.002
ocu-miR-181a-3p	94.3137	120.467	110.458	261.237	199.963	135.8	150.305	227.488	137.528
ocu-miR-181a-5p	1556.54	1882.12	2398.32	3271.46	3109.78	2186.09	1920.2	2427.33	1734.68
ocu-miR-181b-3p	13.9191	9.04489	5.4435	2.06409	0.50985	0.365709	0.438634	0.23709	0.638182
ocu-miR-181b-5p	1444.22	1114.49	1476.78	1062.88	1072.42	799.806	705.763	633.624	546.177
ocu-miR-181c-3p	68.1555	57.6775	49.3317	3.87018	4.48668	6.94848	3.94771	1.77818	3.40364
ocu-miR-181d-5p	197.507	171.197	173.738	16.7708	19.3743	35.9614	12.8666	11.4989	23.9318
ocu-miR-182-5p	142.79	119.419	349.972	17.2868	8.97335	29.3786	23.54	25.6058	18.72
ocu-miR-184-3p	600.68	354.061	557.505	11.3525	12.0324	5.48564	1.75454	10.0763	0.319091
ocu-miR-185-3p	29.998	20.9736	17.8048	6.96632	21.4137	17.0664	2.19317	2.96363	10.3173
ocu-miR-185-5p	389.254	382.245	394.541	307.808	570.522	613.294	140.071	186.116	344.193
ocu-miR-186-5p	364.296	334.399	370.498	174.932	185.585	169.445	143.726	93.7692	151.994
ocu-miR-188-5p	159.349	114.437	79.7246	1.29006	0.713789	1.21903	0.731057	0.355636	0.638182
ocu-miR-18a-5p	70.3153	89.6624	98.6635	1.67708	2.75319	4.0228	0.438634	0.592726	1.38273
ocu-miR-190a-5p	3.59976	3.93256	8.05185	17.1578	6.73001	4.26661	6.28709	8.77234	2.76545
ocu-miR-191-3p	36.7176	23.2021	26.9907	14.9647	21.6176	21.333	19.8848	17.1891	14.5718
ocu-miR-191-5p	1404.15	1372.59	1760.75	1851.49	1461.74	1609.85	1385.06	2033.88	1305.19
ocu-miR-193a-5p	20.3986	19.5317	21.8874	15.8677	25.7984	15.2379	11.9893	11.736	9.89182
ocu-miR-193b-3p	103.433	128.07	121.572	638.579	477.627	475.91	782.085	697.046	627.865
ocu-miR-193b-5p	1.19992	0.655427	2.49494	15.3517	15.0915	16.5788	31.2893	25.7243	12.5509
ocu-miR-194-5p	11.0393	14.2883	11.9077	11.8685	12.3384	9.75225	2.92423	13.3956	7.55182
ocu-miR-195-3p	6.95954	3.93256	2.94856	18.5768	23.861	31.6948	44.3021	31.4145	35.5255
ocu-miR-195-5p	8.63942	6.94752	3.5156	51.6024	48.0278	58.2697	59.2157	58.5613	50.9482
ocu-miR-196a-5p	661.876	738.666	877.765	529.44	397.479	498.584	376.495	459.6	401.416
ocu-miR-197-3p	5.75962	8.9138	5.78372	3.35415	3.46698	3.53519	5.99467	6.16435	8.50909
ocu-miR-199a-3p	23368	17672	16531.1	2313.46	2322.16	3313.94	890.136	979.539	1167.13
ocu-miR-199a-5p	12104.1	13033.7	16759.4	864.21	835.643	1397.13	184.373	411.589	450.663
ocu-miR-19a-3p	13.9191	24.2508	32.5476	3.48316	4.48668	3.04758	0.292423	1.77818	1.48909
ocu-miR-19b-3p	332.138	525.914	727.161	115.331	106.864	90.6959	15.7908	29.6363	42.8645
ocu-miR-200c-3p	48.7168	3.67039	269.227	0.129006	0.30591	0.121903	0.146211	0.592726	6.16909
ocu-miR-204-5p	129.591	94.7747	145.387	50.9573	59.7544	84.8446	35.237	30.8217	74.6673
ocu-miR-206-3p	96681.2	91875.6	94472.8	158297	128780	130615	148762	123843	134760
ocu-miR-20a-5p	567.082	719.789	967.583	160.225	195.578	115.442	39.9157	55.1235	70.6255
ocu-miR-20b-5p	43.9171	59.5127	61.2394	6.96632	5.0985	4.14471	1.02348	2.25236	2.65909
ocu-miR-214-3p	2207.13	1850.79	1564.78	94.6903	82.6976	149.575	39.4771	50.3817	75.7309
ocu-miR-214-5p	347.257	322.732	300.754	33.0255	34.2619	44.9822	15.3522	9.83925	22.9745
ocu-miR-215-5p	5.27965	6.29209	4.98988	3.48316	4.28274	2.80377	1.90075	2.84508	9.57273
ocu-miR-21-5p	26384.8	35150.1	51075.1	27084.3	26866.4	29767.8	40736.4	47468.7	63661.7
ocu-miR-218-5p	945.057	958.758	734.986	62.5679	73.4183	65.9496	120.917	65.3184	43.5027
ocu-miR-221-5p	1.91987	3.93256	17.2378	6.06328	7.54577	4.14471	4.24013	4.50472	13.0827
ocu-miR-222-3p	19.6787	20.7115	54.5484	14.4487	12.5423	12.9217	8.18784	14.1069	20.5282
ocu-miR-223-3p	7.67949	4.71907	9.52613	4.77322	2.14137	3.65709	2.33938	2.13381	4.78636
ocu-miR-223-5p	0.959936	2.22845	2.04131	2.1931	1.32561	1.70664	0.731057	1.18545	1.91455
ocu-miR-22-3p	1307.91	1132.05	1173.87	7915.41	9552.03	6724.66	16971.5	15096.6	10959.9
ocu-miR-224-5p	1170.88	869.096	1215.38	25.0271	19.5782	67.2905	7.74921	5.21599	12.6573
ocu-miR-22-5p	15.119	16.1235	12.2479	127.716	126.035	100.814	292.715	212.907	157.312
ocu-miR-2387-5p	326.378	267.021	331.146	12.7716	18.0487	26.2092	2.92423	3.43781	7.65818
ocu-miR-23b-3p	714.672	999.919	801.896	646.062	245.238	558.438	585.723	595.097	641.479
ocu-miR-24-2-5p	16.5589	24.644	25.0628	24.3821	29.3673	51.565	33.4824	23.9461	58.1809
ocu-miR-24-3p	2908.85	2958.99	2625.92	1478.67	1859.63	2484.02	3184.63	1777.7	3763.78
ocu-miR-24-5p	0.719952	2.75279	2.15472	2.06409	3.46698	5.24183	13.3052	8.89089	9.57273
ocu-miR-26a-3p	6.47957	7.20969	7.37141	8.38538	7.95365	7.8018	5.55604	6.40144	7.02
ocu-miR-26a-5p	14965.4	13219.4	15369.5	41466.2	42583.9	45296.5	49196.5	58470.4	48580.1
ocu-miR-26b-3p	1.19992	1.70411	1.92791	1.29006	0.815759	1.95045	0.731057	2.25236	0.957273
ocu-miR-26b-5p	647.957	604.959	564.877	633.935	457.335	576.236	519.489	600.55	541.816
ocu-miR-27b-3p	19827	21730.3	15772.5	13023.5	12060.5	16334	21696.5	20693.7	18270.5
ocu-miR-27b-5p	11.7592	18.8763	23.0215	4.90222	8.25956	9.50844	6.28709	12.0916	10.4236
ocu-miR-28-3p	338.857	341.215	369.138	445.328	386.466	381.557	248.413	217.056	238.255
ocu-miR-28-5p	220.305	164.905	193.925	290.521	362.605	320.118	279.995	183.745	172.841
ocu-miR-299-3p	3961.42	3899.53	4392.11	137.133	355.671	761.407	16.3757	14.2254	32.1218
ocu-miR-299-5p	113.752	95.299	94.2406	27.8653	27.022	50.346	0.877269	1.42254	1.70182
ocu-miR-29a-3p	7.91947	9.70031	6.80438	64.5029	119.101	83.7474	148.697	128.266	134.869
ocu-miR-29b-3p	0.479968	0.524341	0.793844	3.48316	7.13789	5.72945	11.4045	17.1891	14.6782
ocu-miR-29c-3p	0.719952	0.524341	0.680438	9.93345	13.2561	9.50844	25.2946	29.1621	26.91
ocu-miR-29c-5p	0.239984	0.262171	0.567032	20.5119	44.3569	30.1101	64.9179	63.7773	99.2373
ocu-miR-301a-5p	20.3986	16.91	18.2584	0.129006	1.42758	2.07235	0.438634	0.23709	0.425455
ocu-miR-302a-3p	0.239984	0.917597	0.453625	4.25719	4.48668	4.26661	4.82498	4.14908	4.57364
ocu-miR-302a-5p	5.03966	9.17597	6.23735	16.3837	28.8575	24.5025	35.237	27.8581	27.7609
ocu-miR-302b-3p	1.67989	0.917597	1.8145	3.87018	4.18077	4.99803	2.4856	1.89672	1.80818
ocu-miR-302c-3p	0.719952	0.393256	0.680438	1.67708	0.917729	0.853322	0.731057	0.711271	0.319091
ocu-miR-302d-3p	1.4399	0.786512	1.02066	4.3862	5.20047	4.75422	3.65529	4.26763	3.72273
ocu-miR-3059-5p	1.67989	1.83519	1.47428	0	0	0	0	0	0
ocu-miR-30a-3p	147.11	114.831	118.056	109.913	104.213	153.232	154.546	257.362	183.796
ocu-miR-30a-5p	6070.4	8363.5	9461.94	3336.35	3358.58	3948.44	2688.24	4670.68	4335.7
ocu-miR-30b-3p	3.83974	4.58799	3.629	5.03123	7.03592	9.87415	5.40982	6.28289	4.14818
ocu-miR-30b-5p	603.56	773.534	684.974	915.426	476.403	553.074	405.006	332.993	516.183
ocu-miR-30c-2-3p	62.3958	60.6925	67.2499	42.5719	41.3998	50.7117	48.6884	63.066	66.1582
ocu-miR-30c-3p	11.9992	14.4194	13.2685	12.7716	14.2758	17.7979	8.62648	13.8698	10.9555
ocu-miR-30c-5p	886.261	1108.06	1375.73	1374.43	1269.02	1562.8	901.54	1433.69	1347.31
ocu-miR-30d-3p	73.4351	64.3629	53.868	21.415	21.4137	25.3558	6.57952	7.70544	8.61545
ocu-miR-30d-5p	14390.9	16407.3	26825.8	21783.2	23688.3	26769.2	14560.8	18181.9	18913.9
ocu-miR-30e-3p	148.31	141.441	127.809	220.729	236.162	328.407	238.617	370.454	331.004
ocu-miR-30e-5p	1785	2500.45	3177.98	1973.27	1942.93	2104.29	1128.31	2037.67	1819.35
ocu-miR-323a-3p	1502.3	1003.06	1024.4	33.0255	35.6895	57.1726	6.14088	5.21599	6.38182
ocu-miR-32-5p	17.2788	17.5654	13.6088	1.80608	1.93743	2.80377	0.731057	0.948361	1.38273
ocu-miR-328-3p	11.2792	10.8801	10.6602	6.06328	7.34183	9.87415	11.6969	13.3956	8.50909
ocu-miR-329-3p	137.991	101.984	108.983	10.7075	8.56547	15.7255	2.04696	1.89672	1.59545
ocu-miR-331-5p	5.51963	3.80147	4.30944	5.54725	4.28274	5.60754	4.38634	3.79345	2.87182
ocu-miR-335-3p	1874.76	2180.74	1711.75	16.3837	32.0186	31.8167	5.55604	2.3709	8.29636
ocu-miR-335-5p	86.8742	163.726	114.881	3.74117	3.0591	5.97325	0.438634	0.118545	0.957273
ocu-miR-337-3p	412.533	445.428	626.003	95.4644	81.474	154.086	5.84846	7.23126	9.25364
ocu-miR-337-5p	107.033	89.0069	77.5699	8.38538	6.93395	12.556	1.02348	0.474181	0.638182
ocu-miR-340-3p	42.7172	42.4716	57.6104	11.3525	21.2097	20.114	13.8901	13.7512	24.6764
ocu-miR-340-5p	1218.88	1258.68	1096.3	71.7273	116.348	94.9625	60.0929	74.802	86.6864
ocu-miR-350-3p	5.51963	8.78272	4.53625	4.25719	5.30244	5.24183	5.40982	8.6538	8.19
ocu-miR-361-3p	38.1575	47.584	66.2293	94.4323	105.743	93.8654	103.372	139.054	197.092
ocu-miR-361-5p	49.1967	44.7001	43.548	31.3484	21.3117	25.5997	28.365	35.8006	30.5264
ocu-miR-362-5p	29.0381	30.805	34.2487	6.96632	8.15759	5.48564	2.04696	1.65963	3.40364
ocu-miR-363-3p	455.01	405.447	463.718	41.0239	44.9687	45.7137	17.3992	18.7301	44.0345
ocu-miR-365-2-5p	1.4399	2.62171	4.30944	6.06328	8.87138	1.46284	0.292423	0.23709	0.425455
ocu-miR-365-3p	20.6386	23.9886	36.5168	176.867	132.357	148.966	168.436	239.698	175.394
ocu-miR-365-5p	7.4395	6.81644	6.01053	19.4799	15.1935	9.75225	22.2241	18.256	38.8227
ocu-miR-370-3p	2775.18	2253.09	3079.21	14.3197	35.6895	74.7266	6.43331	1.42254	9.04091
ocu-miR-370-5p	55.6763	50.73	89.591	7.35334	16.1112	19.7483	0.731057	0.711271	0.638182
ocu-miR-376a-3p	190.067	214.456	223.41	22.834	11.6246	16.0912	1.02348	0.711271	1.59545
ocu-miR-377-3p	173.508	224.418	237.473	16.7708	18.3546	29.6225	1.46211	1.304	2.97818
ocu-miR-378-3p	28813.2	22930.8	25095.7	122567	124943	104745	121855	138526	83919.8
ocu-miR-378-5p	129.111	108.801	127.922	615.745	710.118	536.983	645.816	779.672	510.545
ocu-miR-379-3p	459.569	445.035	457.254	13.5456	9.78911	35.1081	0.731057	1.18545	2.55273
ocu-miR-379-5p	43131.4	35924.8	33245.1	1215.62	1600.93	3034.9	215.077	172.483	365.891
ocu-miR-381-3p	102518	127021	108735	21331.6	27313.9	41630.3	3373.1	1868.15	4410.26
ocu-miR-381-5p	82.5545	95.5612	115.334	25.5432	29.1634	63.8772	1.16969	2.01527	4.36091
ocu-miR-382-3p	344.377	345.541	328.992	21.415	22.9432	41.8128	3.21665	1.42254	3.61636
ocu-miR-382-5p	542.124	436.907	464.059	58.5687	55.1657	93.4997	4.09392	4.50472	8.29636
ocu-miR-409-3p	2590.87	2075.34	3552.11	28.2523	53.7381	125.926	7.74921	9.48361	20.1027
ocu-miR-409-5p	238.544	335.972	506.926	73.4044	59.0406	114.589	3.50908	4.38617	7.12636
ocu-miR-410-3p	2390.48	2274.07	1838.66	25.9302	26.0023	80.3341	3.07044	3.08217	2.23364
ocu-miR-411-3p	4362.67	3684.81	4532.96	128.103	179.467	666.932	11.6969	19.6785	18.8264
ocu-miR-411-5p	37484.8	31316.3	30816	2723.19	4612.3	6840.71	396.526	276.803	516.715
ocu-miR-421-3p	8.87941	8.65163	9.52613	0.516024	0.50985	0.121903	0.146211	0.711271	0.212727
ocu-miR-423-3p	482.368	460.896	596.857	220.858	286.331	320.971	374.009	373.18	405.884
ocu-miR-423-5p	380.135	341.215	364.715	277.363	304.89	351.081	475.48	454.147	399.715
ocu-miR-424-3p	763.389	451.458	548.319	41.9269	52.1066	73.6295	11.1121	6.63853	12.0191
ocu-miR-424-5p	445.17	496.42	329.559	48.2482	43.6431	49.4927	5.70225	5.33453	9.89182
ocu-miR-425-3p	64.7957	52.9585	62.2601	24.7691	28.2457	20.8454	28.365	29.7548	31.4836
ocu-miR-425-5p	252.703	284.979	364.601	385.47	323.041	283.059	418.896	436.365	623.291
ocu-miR-432-5p	4289.23	4231.7	4604.64	350.122	329.873	654.132	14.7674	11.3803	20.9536
ocu-miR-433-3p	3153.15	2354.95	3305.68	81.1447	95.9537	165.179	5.26361	9.00943	6.59455
ocu-miR-449a-5p	2.87981	3.14605	2.38153	1.67708	1.52955	2.31616	2.92423	5.45308	3.40364
ocu-miR-450a-2-3p	16.5589	17.6965	15.4233	2.06409	2.24334	2.31616	0.292423	0.474181	0.106364
ocu-miR-450a-3p	16.0789	16.91	23.9287	1.03205	1.83546	2.31616	0.146211	0.118545	0.425455
ocu-miR-450a-5p	7440.94	6191.81	5698.89	693.536	1011.75	1027.89	96.0609	78.0027	144.867
ocu-miR-450b-5p	4702.25	5309.48	4890.53	310.259	359.444	441.411	33.6286	29.8734	69.6682
ocu-miR-451-5p	821.705	1301.68	936.849	414.496	420.116	564.777	326.49	272.417	1552.59
ocu-miR-452-3p	212.626	166.478	165.12	2.1931	4.58865	8.65512	0.146211	0.355636	0.425455
ocu-miR-452-5p	1884.59	1690.74	1796.47	28.7683	34.3639	81.4313	5.26361	4.50472	15.4227
ocu-miR-455-5p	326.858	637.337	385.581	46.9581	61.5898	54.9783	37.2839	35.8006	57.5427
ocu-miR-486-3p	4.07973	4.19473	3.17538	2.06409	3.0591	5.24183	6.57952	4.62326	8.19
ocu-miR-486-5p	179.748	163.463	128.943	406.111	216.686	588.182	631.634	667.409	699.128
ocu-miR-487a-5p	26.8782	26.086	23.5885	5.03123	5.91425	9.99605	0.146211	0.592726	1.06364
ocu-miR-487b-3p	830.825	752.43	849.186	64.2449	57.715	82.5284	6.57952	7.94253	10.4236
ocu-miR-495-3p	5567.15	6441.66	7527.34	527.118	552.881	1556.58	46.6415	49.6704	81.4745
ocu-miR-497-5p	3.83974	2.88388	3.5156	1.80608	1.52955	2.31616	1.60833	2.48945	1.48909
ocu-miR-500-3p	1840.44	1514.82	1580.77	630.581	730.308	641.942	317.279	233.178	284.416
ocu-miR-500-5p	113.032	173.164	234.297	15.4807	16.7231	16.0912	4.67877	5.09744	15.1036
ocu-miR-501-3p	325.178	265.186	252.216	54.5695	41.6037	50.2241	30.9968	29.8734	23.8255
ocu-miR-501-5p	94.3137	81.6661	148.789	14.7067	12.0324	16.335	4.38634	7.23126	9.46636
ocu-miR-502a-3p	1715.41	1404.84	1446.84	616.906	720.01	630.727	314.94	230.807	280.268
ocu-miR-502a-5p	36.2376	45.3555	58.9713	7.48234	6.73001	8.16751	1.16969	2.72654	3.51
ocu-miR-502b-3p	108.233	112.34	106.489	30.3164	34.5678	29.1348	14.6211	9.36507	14.6782
ocu-miR-502b-5p	45.8369	57.0221	96.282	15.2227	11.5226	12.556	1.75454	4.50472	5.10545
ocu-miR-503-5p	484.768	377.526	289.753	3.22515	2.0394	4.87612	0.438634	0.474181	0.957273
ocu-miR-509b-5p	32.6378	25.6927	38.6715	16.7708	6.52607	3.53519	0.877269	1.42254	3.08455
ocu-miR-532-3p	169.189	163.988	145.16	40.5078	45.1727	40.1061	19.2999	18.1374	19.6773
ocu-miR-532-5p	33508.5	27801	25015.8	2332.17	3160.35	2843.02	1071.29	718.621	1139.69
ocu-miR-539-5p	107.273	130.299	175.099	18.4478	21.3117	38.6433	1.02348	1.89672	2.87182
ocu-miR-541-3p	479.248	441.757	575.877	9.80445	15.4994	32.3043	0.292423	0.23709	0.319091
ocu-miR-542-3p	6695.55	6207.54	4209.76	289.618	433.576	432.268	42.2551	31.7701	56.7982
ocu-miR-542-5p	29.2781	43.9136	32.2074	2.1931	3.87486	4.14471	0.731057	0.355636	0.106364
ocu-miR-574-5p	95.5136	119.55	95.2613	19.4799	13.7659	16.4569	9.21132	10.3134	14.1464
ocu-miR-582-5p	23.5184	22.8088	27.4443	12.6426	13.7659	21.2111	8.9189	9.12798	12.7636
ocu-miR-628-3p	1.91987	1.70411	1.8145	2.45111	2.95713	2.19426	3.50908	2.3709	1.59545
ocu-miR-628-5p	0.959936	2.49062	1.92791	1.67708	4.18077	3.53519	2.19317	2.60799	1.59545
ocu-miR-652-3p	207.586	140.655	95.2613	8.7724	11.4206	9.14273	4.38634	4.86035	5.31818
ocu-miR-6529-3p	12.7192	10.6179	15.4233	1.93509	4.38471	3.04758	5.1174	6.28289	5.31818
ocu-miR-6529-5p	659.236	397.582	391.025	75.5975	86.3685	96.913	181.448	164.067	156.248
ocu-miR-653-5p	125.272	158.482	117.035	93.4003	93.8123	130.071	28.6575	41.7279	40.3118
ocu-miR-654-3p	300.7	184.437	160.583	32.7675	39.8702	77.4085	6.43331	4.14908	4.14818
ocu-miR-655-3p	484.768	678.891	607.064	60.2458	54.35	96.1815	5.84846	4.38617	4.78636
ocu-miR-656-3p	934.978	948.664	949.664	78.6936	105.947	130.193	7.89542	9.24652	8.40273
ocu-miR-660-5p	1217.68	1476.41	1694.97	203.829	180.793	191.144	36.5529	47.2995	54.4582
ocu-miR-671-3p	3.11979	3.40822	3.96922	1.67708	1.93743	0.853322	1.46211	2.96363	1.06364
ocu-miR-672-5p	13.1991	44.7001	11.7943	0.774035	0.917729	1.34093	0.584846	0.948361	0.319091
ocu-miR-676-3p	700.033	420.522	536.185	76.8875	126.035	141.773	34.6521	46.9439	55.0964
ocu-miR-708-3p	639.557	436.121	440.243	62.5679	112.269	72.1666	33.3362	19.3229	35.4191
ocu-miR-708-5p	96.7136	89.0069	107.169	9.80445	11.0127	9.99605	0.731057	0.592726	1.48909
ocu-miR-7180-3p	89.0341	42.6027	64.8684	3.35415	4.89456	6.09515	2.04696	2.48945	5.42455
ocu-miR-7180-5p	22.3185	14.1572	22.5679	0.516024	0.30591	0.243806	0.584846	0.592726	0.319091
ocu-miR-744-5p	723.072	539.678	547.299	49.7963	59.6524	91.3054	111.998	76.106	78.0709
ocu-miR-758-3p	405.573	327.975	408.943	5.16024	5.4044	9.02083	0.584846	1.06691	0.744545
ocu-miR-7a-3p	13.6791	15.4681	13.0417	16.2547	18.4566	18.2855	17.984	15.5294	26.6973
ocu-miR-7a-5p	1569.26	2002.07	3181.39	1534.14	1763.37	1298.51	720.238	1354.85	1652.47
ocu-miR-872-3p	210.946	202.92	212.75	42.3139	73.0105	52.9059	107.027	73.7351	93.9191
ocu-miR-872-5p	757.15	585.689	576.331	211.183	349.859	250.998	289.06	262.815	231.022
ocu-miR-873-3p	5.9996	3.01496	2.38153	0	0	0	0	0	0
ocu-miR-889-3p	6522.53	6642.49	5326.01	702.05	687.277	1014.48	67.8421	73.0238	80.0918
ocu-miR-889-5p	21.1186	13.764	12.9283	2.06409	4.69062	7.43609	0.438634	0.592726	0.319091
ocu-miR-9-3p	5.51963	15.0748	7.59822	0.387018	0.30591	1.58474	2.04696	0.711271	0.106364
ocu-miR-96-5p	11.0393	9.04489	18.8254	0.774035	0.40788	2.31616	2.4856	1.89672	2.76545
ocu-miR-99a-3p	2.15986	2.88388	2.04131	2.70912	1.83546	1.70664	1.75454	1.18545	1.27636
ocu-miR-99a-5p	13630.1	11595.8	9305.89	6735.4	9358.39	8820.05	10314.8	4721.77	9199.18

## Sheet: average
ID	Fetus_tpm	Child_tpm	Adult_tpm	total
ocu-miR-1-5p	0	0.27161	0.672765	0.944376
ocu-miR-3059-5p	1.66312	0	0	1.66312
ocu-miR-135a-3p	2.01339	0	0	2.01339
ocu-miR-302c-3p	0.597882	1.14938	0.58714	2.3344
ocu-miR-105a-2-3p	2.72641	0	0	2.72641
ocu-miR-105b-3p	2.88478	0	0	2.88478
ocu-miR-873-3p	3.7987	0	0	3.7987
ocu-miR-101-5p	0.711849	2.00721	1.35308	4.07214
novel_252	2.37058	0.160628	1.58645	4.11766
ocu-miR-26b-3p	1.61065	1.35209	1.31356	4.2763
ocu-miR-105b-5p	4.39938	0	0	4.39938
novel_127	0	1.58368	2.90804	4.49173
ocu-miR-223-5p	1.74323	1.74178	1.27702	4.76204
novel_413	0	1.64502	3.66796	5.31298
novel_276	5.04945	0	0.504817	5.55427
ocu-miR-99a-3p	2.36168	2.08374	1.40545	5.85088
ocu-let-7f-3p	2.00968	1.67617	2.55403	6.23987
novel_131	6.10351	0.425136	0.198676	6.72733
ocu-miR-671-3p	3.49908	1.48928	1.82979	6.81815
ocu-miR-628-3p	1.81283	2.53416	2.49181	6.8388
ocu-miR-628-5p	1.79282	3.13101	2.13221	7.05604
ocu-miR-497-5p	3.41307	1.88393	1.86229	7.15929
ocu-miR-302b-3p	1.47066	4.34966	2.0635	7.88382
ocu-let-7b-3p	1.48834	1.92373	4.87526	8.28734
ocu-miR-449a-5p	2.80246	1.84093	3.92698	8.57037
ocu-miR-365-2-5p	2.79035	5.46583	0.318323	8.5745
ocu-miR-1307-5p	6.89701	0.459126	1.22961	8.58574
ocu-miR-302a-3p	0.537069	4.33683	4.5159	9.38979
ocu-miR-302d-3p	1.08236	4.7803	3.88188	9.74453
ocu-miR-421-3p	9.01906	0.382592	0.356737	9.75838
ocu-miR-181b-3p	9.46915	0.979884	0.437969	10.887
ocu-miR-9-3p	9.39756	0.759223	0.954865	11.1116
ocu-miR-135b-5p	10.7674	0.552232	1.49974	12.8193
ocu-miR-331-5p	4.54352	5.14584	3.68387	13.3732
ocu-miR-10a-3p	7.39385	2.59457	3.57322	13.5616
ocu-miR-486-3p	3.81661	3.45501	6.46426	13.7359
ocu-miR-215-5p	5.52054	3.52322	4.77285	13.8166
ocu-miR-138-5p	12.4314	0.726001	0.75815	13.9156
ocu-miR-223-3p	7.30823	3.52389	3.08652	13.9186
ocu-let-7a-3p	6.98257	3.97998	4.62192	15.5845
ocu-miR-24-5p	1.87582	3.59097	10.5896	16.0564
ocu-miR-96-5p	12.9699	1.16602	2.38259	16.5185
ocu-miR-30b-3p	4.01891	7.31377	5.2803	16.613
ocu-miR-197-3p	6.81905	3.45211	6.88937	17.1605
ocu-miR-146a-5p	6.74444	3.9841	7.72906	18.4576
ocu-miR-350-3p	6.27953	4.93382	7.41787	18.6312
ocu-miR-450a-2-3p	16.5596	2.20786	0.290989	19.0584
ocu-miR-32-5p	16.151	2.18243	1.02072	19.3542
ocu-miR-301a-5p	18.5224	1.20965	0.36706	20.0991
ocu-miR-29b-3p	0.599384	5.45017	14.4239	20.4735
ocu-miR-190a-5p	5.19472	9.3848	5.94163	20.5212
ocu-miR-7180-5p	19.6812	0.355246	0.498888	20.5353
ocu-miR-135a-5p	19.3806	0.998379	0.282868	20.6619
ocu-miR-221-5p	7.69673	5.91792	7.27586	20.8905
ocu-miR-450a-3p	18.9726	1.72789	0.23007	20.9305
ocu-miR-889-5p	15.937	4.73027	0.45015	21.1174
ocu-miR-26a-3p	7.02022	8.04694	6.32583	21.393
ocu-miR-6529-3p	12.9201	3.12246	5.57283	21.6154
ocu-miR-106a-5p	19.03	2.95281	1.44507	23.4279
ocu-miR-139-3p	13.6029	6.1314	3.99737	23.7317
ocu-miR-672-5p	23.2312	1.0109	0.617433	24.8595
ocu-miR-12090-3p	22.5796	2.79616	1.52959	26.9053
ocu-miR-19a-3p	23.5725	3.67247	1.18656	28.4315
ocu-miR-12090-5p	27.477	1.26937	1.11863	29.865
ocu-miR-328-3p	10.9398	7.75975	11.2005	29.9001
ocu-miR-194-5p	12.4117	11.3197	7.95722	31.6887
ocu-miR-146b-5p	7.37597	9.53276	14.8193	31.728
ocu-miR-15b-3p	28.2409	2.50223	2.22276	32.9659
ocu-miR-487a-5p	25.5176	6.98051	0.600858	33.0989
ocu-miR-15a-5p	14.2669	9.49237	10.3872	34.1465
ocu-miR-27b-5p	17.8857	7.55674	9.60078	35.0432
ocu-miR-29c-3p	0.641577	10.8993	27.1222	38.6631
ocu-miR-542-5p	35.133	3.40422	0.397686	38.9349
ocu-miR-30c-3p	13.229	14.9484	11.1506	39.328
ocu-miR-193b-5p	1.4501	15.674	23.1882	40.3123
ocu-miR-362-5p	31.3639	6.86985	2.37008	40.6039
ocu-miR-1298-5p	39.7561	1.52868	1.22622	42.511
ocu-miR-509b-5p	32.334	8.94401	1.79479	43.0728
ocu-miR-185-3p	22.9255	15.1488	5.15803	43.2323
ocu-miR-148b-5p	27.9811	10.8388	7.11021	45.9301
ocu-miR-365-5p	6.75549	14.8086	26.4343	47.9983
ocu-miR-582-5p	24.5905	15.8732	10.2702	50.7339
ocu-miR-193a-5p	20.6059	18.968	11.2057	50.7796
ocu-miR-7a-3p	14.063	17.6656	20.0702	51.7988
ocu-miR-502a-5p	46.8548	7.45995	2.46874	56.7835
ocu-miR-144-3p	51.7786	2.54714	2.83099	57.1568
ocu-miR-222-3p	31.6462	13.3042	14.2743	59.2247
ocu-miR-302a-5p	6.81766	23.2479	30.2853	60.3509
ocu-miR-20b-5p	54.8897	5.40317	1.97831	62.2712
ocu-miR-191-3p	28.9701	19.3051	17.2152	65.4904
ocu-miR-195-3p	4.61355	24.7109	37.0807	66.4051
ocu-miR-181c-3p	58.3882	5.10178	3.04317	66.5332
ocu-miR-7180-3p	65.5017	4.78129	3.32032	73.6033
ocu-miR-12092-3p	71.5986	3.27238	0.336434	75.2075
ocu-miR-370-5p	65.3324	14.4043	0.693503	80.4302
ocu-miR-151-5p	36.2643	18.8112	25.4292	80.5046
ocu-miR-340-3p	47.5997	17.5588	17.4392	82.5977
ocu-miR-502b-5p	66.3803	13.1004	3.78824	83.269
ocu-miR-18a-5p	86.2137	2.81769	0.804696	89.8361
ocu-miR-30d-3p	63.8887	22.7282	7.63347	94.2503
ocu-miR-136-5p	75.6986	17.4653	2.02619	95.19
ocu-miR-24-2-5p	22.0886	35.1048	38.5365	95.7299
ocu-miR-10b-3p	49.9095	22.0837	28.9359	100.929
ocu-miR-337-5p	91.2032	9.29179	0.711948	101.207
ocu-miR-361-5p	45.8149	26.0866	31.564	103.466
ocu-miR-29c-5p	0.356395	31.6596	75.9775	107.994
ocu-miR-708-5p	97.6298	10.2711	0.937625	108.839
novel_65	93.9046	13.9979	1.43728	109.34
ocu-miR-200c-3p	107.205	0.185606	2.30268	109.693
ocu-miR-1296-5p	60.1282	26.1235	27.1155	113.367
ocu-miR-425-3p	60.0047	24.6201	29.8678	114.493
ocu-miR-195-5p	6.36751	52.6333	56.2417	115.243
ocu-miR-188-5p	117.837	1.07429	0.574958	119.486
ocu-miR-335-5p	121.827	4.25784	0.504817	126.589
ocu-miR-501-5p	108.256	14.358	7.02799	129.642
ocu-miR-130b-5p	118.874	8.93396	1.88007	129.688
ocu-miR-329-3p	116.32	11.6662	1.84638	129.832
ocu-miR-574-5p	103.442	16.5676	11.2237	131.233
ocu-miR-299-5p	101.097	35.0778	1.33388	137.509
ocu-miR-381-5p	97.8166	39.5279	2.51529	139.86
ocu-miR-1197-3p	144.705	4.36402	0.265525	149.334
ocu-miR-145-3p	29.6273	72.4399	49.6056	151.673
ocu-miR-502b-3p	109.02	31.3397	12.8881	153.248
ocu-miR-105a-5p	153.8	1.36897	0.701292	155.87
ocu-miR-130a-3p	130.313	20.0865	9.27777	159.677
ocu-miR-652-3p	147.834	9.77859	4.85496	162.468
ocu-miR-539-5p	137.557	26.1343	1.93067	165.622
ocu-miR-30c-2-3p	63.4461	44.8945	59.3042	167.645
ocu-miR-1307-3p	148.011	10.4126	16.2698	174.693
ocu-miR-15b-5p	112.83	48.5683	20.8761	182.274
ocu-miR-452-3p	181.408	5.14562	0.309101	186.863
ocu-miR-125b-3p	154.189	20.2306	17.4973	191.917
ocu-miR-500-5p	173.498	16.0983	8.29328	197.889
ocu-miR-532-3p	159.446	41.9289	19.0382	220.413
ocu-miR-181d-5p	180.814	24.0355	16.0991	220.949
ocu-miR-106b-5p	181.512	26.0101	14.4496	221.972
ocu-miR-154-5p	200.825	23.9646	2.05988	226.849
ocu-miR-376a-3p	209.311	16.8499	1.11007	227.271
ocu-miR-29a-3p	8.14139	89.1171	137.277	234.536
ocu-miR-377-3p	211.8	21.5826	1.91476	235.297
ocu-miR-204-5p	123.251	65.1854	46.9087	235.345
ocu-miR-181a-2-3p	93.4912	50.6612	100.365	244.518
ocu-miR-182-5p	204.06	18.5463	22.6219	245.229
ocu-miR-654-3p	215.24	50.0154	4.91019	270.166
ocu-miR-150-5p	24.733	112.03	139.202	275.965
ocu-miR-653-5p	133.596	105.761	36.8991	276.256
ocu-miR-361-3p	50.6569	98.0135	146.506	295.176
ocu-miR-16b-5p	176.886	91.0652	45.7057	313.657
ocu-miR-2387-5p	308.182	19.0098	4.67341	331.865
ocu-miR-22-5p	14.4968	118.188	220.978	353.663
ocu-miR-872-3p	208.872	56.0768	91.5603	356.509
ocu-miR-501-3p	280.86	48.7991	28.2319	357.891
ocu-miR-148a-5p	230.259	57.0127	76.6512	363.922
ocu-miR-382-3p	339.637	28.7237	2.75185	371.112
ocu-miR-365-3p	27.048	152.73	194.509	374.287
ocu-miR-214-5p	323.581	37.4232	16.0553	377.059
ocu-miR-503-5p	384.016	3.38022	0.623363	388.019
ocu-miR-758-3p	380.831	6.52849	0.798766	388.158
novel_38	389.022	5.53112	0.615574	395.169
ocu-miR-154-3p	425.88	10.8549	0.904797	437.64
ocu-miR-30a-3p	126.666	122.453	198.568	447.686
ocu-miR-409-5p	360.481	82.3446	5.0072	447.832
ocu-miR-17-5p	397.27	58.3498	18.576	474.195
ocu-miR-379-3p	453.953	19.4809	1.48975	474.923
ocu-miR-424-5p	423.716	47.128	6.9762	477.821
ocu-miR-181a-3p	108.413	199	171.774	479.187
ocu-miR-363-3p	441.392	43.9021	26.7213	512.015
ocu-miR-184-3p	504.082	9.62354	4.04999	517.756
ocu-miR-541-3p	498.961	19.2027	0.282868	518.447
ocu-miR-455-5p	449.925	54.5088	43.5424	547.977
ocu-miR-382-5p	481.03	69.078	5.63167	555.74
novel_32	518.968	39.78	8.5191	567.267
ocu-miR-337-3p	494.654	110.341	7.44445	612.44
ocu-miR-708-3p	505.307	82.3345	29.3594	617.001
ocu-miR-424-3p	587.722	55.8877	9.92323	653.533
ocu-miR-19b-3p	528.404	104.297	29.4306	662.132
ocu-miR-186-5p	356.398	176.654	129.83	662.881
ocu-miR-655-3p	590.241	70.2591	5.007	665.507
ocu-miR-676-3p	552.247	114.899	45.5641	712.709
ocu-miR-30e-3p	139.187	261.766	313.358	714.311
ocu-miR-28-5p	193.045	324.415	212.194	729.653
ocu-miR-6529-5p	482.614	86.293	167.254	736.162
ocu-miR-744-5p	603.35	66.918	88.725	758.993
ocu-miR-487b-3p	810.814	68.1628	8.31523	887.292
ocu-miR-16a-5p	261.585	311.923	322.643	896.151
ocu-miR-12092-5p	891.364	25.251	2.46755	919.083
ocu-miR-20a-5p	751.485	157.082	55.2216	963.788
ocu-miR-28-3p	349.737	404.45	234.575	988.762
ocu-miR-133a-5p	109.478	436.265	468.54	1014.28
ocu-miR-218-5p	879.6	67.3119	76.5793	1023.49
ocu-miR-125b-2-3p	537.565	268.719	227.281	1033.57
ocu-miR-656-3p	944.436	104.944	8.51489	1057.89
ocu-miR-185-5p	388.68	497.208	223.46	1109.35
ocu-miR-423-5p	362.021	311.111	443.114	1116.25
ocu-miR-425-5p	300.761	330.523	492.851	1124.13
ocu-miR-224-5p	1085.12	37.2986	8.54082	1130.96
ocu-miR-872-5p	639.723	270.68	260.966	1171.37
ocu-miR-423-3p	513.374	276.053	384.358	1173.78
ocu-miR-148b-3p	951.095	144.969	101.005	1197.07
ocu-miR-323a-3p	1176.59	41.9625	5.9129	1224.46
ocu-miR-486-5p	157.385	403.66	666.057	1227.1
ocu-let-7d-5p	690.059	340.873	234.842	1265.77
ocu-miR-145-5p	292.986	566.157	416.648	1275.79
ocu-miR-193b-3p	117.692	530.705	702.332	1350.73
ocu-miR-340-5p	1191.29	94.3458	73.8604	1359.49
ocu-miR-378-5p	121.945	620.949	645.344	1388.24
ocu-miR-139-5p	448.025	664.645	498.554	1611.22
ocu-miR-196a-5p	759.435	475.168	412.504	1647.11
ocu-miR-660-5p	1463.02	191.922	46.1035	1701.05
ocu-miR-26b-5p	605.931	555.835	553.952	1715.72
ocu-miR-30b-5p	687.356	648.301	418.061	1753.72
ocu-miR-452-5p	1790.6	48.1878	8.39702	1847.19
ocu-miR-23b-3p	838.829	483.246	607.433	1929.51
ocu-miR-335-3p	1922.42	26.7397	5.40777	1954.56
ocu-miR-152-3p	1739.68	171.034	61.8756	1972.59
ocu-miR-134-5p	1843.43	128.825	12.8401	1985.1
ocu-miR-214-3p	1874.24	108.988	55.1966	2038.42
ocu-miR-127-5p	1824.51	235.038	10.4186	2069.96
novel_3	963.274	707.791	435.117	2106.18
ocu-miR-451-5p	1020.08	466.463	717.166	2203.71
ocu-miR-410-3p	2167.74	44.0889	2.79542	2214.62
ocu-miR-103a-3p	1425.35	491.519	301.096	2217.96
ocu-miR-502a-3p	1522.36	655.881	275.338	2453.58
ocu-miR-12093-3p	2443.76	104.828	17.7336	2566.32
ocu-miR-500-3p	1645.34	667.61	278.291	2591.24
ocu-miR-133b-3p	1288.44	668.105	791.701	2748.24
ocu-miR-370-3p	2702.49	41.5786	5.63225	2749.7
ocu-miR-409-3p	2739.44	69.3054	12.4452	2821.19
ocu-miR-181b-5p	1345.16	978.368	628.521	2952.05
ocu-miR-433-3p	2937.93	114.092	6.95586	3058.97
ocu-miR-30c-5p	1123.35	1402.08	1227.51	3752.94
ocu-miR-10a-5p	1250.2	1431.98	1623.01	4305.19
ocu-miR-299-3p	4084.35	418.07	20.9076	4523.33
ocu-miR-411-3p	4193.48	324.834	16.7339	4535.05
ocu-let-7b-5p	1243.02	1468.05	1935.57	4646.64
ocu-miR-191-5p	1512.5	1641.03	1574.71	4728.23
ocu-miR-432-5p	4375.19	444.709	15.7004	4835.6
ocu-miR-7a-5p	2250.9	1532.01	1242.52	5025.43
ocu-let-7c-5p	2279.14	1593.18	1467.36	5339.68
ocu-miR-450b-5p	4967.42	370.371	44.3901	5382.18
ocu-miR-542-3p	5704.28	385.154	43.6078	6133.05
ocu-miR-30e-5p	2487.81	2006.83	1661.78	6156.43
ocu-miR-136-3p	5920	812.458	68.9235	6801.38
ocu-miR-181a-5p	1945.66	2855.77	2027.4	6828.84
ocu-miR-889-3p	6163.68	801.268	73.6526	7038.6
ocu-miR-495-3p	6512.05	878.86	59.2621	7450.17
ocu-miR-450a-5p	6443.88	911.056	106.31	7461.25
ocu-miR-151-3p	3724.2	1443.05	2369.27	7536.52
ocu-miR-125b-5p	3078.14	2484.41	2054.56	7617.12
ocu-miR-24-3p	2831.25	1940.77	2908.71	7680.73
ocu-miR-140-3p	6587.35	637.628	646.054	7871.03
ocu-miR-199a-5p	13965.7	1032.33	348.875	15346.9
ocu-miR-30a-5p	7965.28	3547.79	3898.21	15411.3
ocu-let-7a-5p	5992.4	5015.53	5801.15	16809.1
ocu-miR-100-5p	13485.5	4631.9	3784.61	21902.1
ocu-let-7g-5p	9933.82	6824.98	5782.66	22541.5
ocu-miR-199a-3p	19190.4	2649.85	1012.27	22852.5
ocu-miR-22-3p	1204.61	8064.04	14342.7	23611.3
ocu-miR-99a-5p	11510.6	8304.61	8078.58	27893.8
ocu-miR-101-3p	6773.65	9687.24	12746.1	29207
ocu-miR-532-5p	28775.1	2778.52	976.533	32530.1
ocu-miR-10b-5p	11707	11971.5	12293.5	35972
ocu-miR-411-5p	33205.7	4725.4	396.681	38327.8
ocu-miR-379-5p	37433.8	1950.48	251.15	39635.4
ocu-miR-133a-3p	2950.07	17965.8	20454.3	41370.2
ocu-let-7f-5p	18108.4	13915.9	13898.6	45922.9
ocu-miR-27b-3p	19109.9	13806	20220.2	53136.2
ocu-miR-30d-5p	19208	24080.2	17218.8	60507.1
ocu-miR-148a-3p	36775.2	14373.5	13277.4	64426.2
ocu-let-7i-5p	55019.2	10214.7	6360.84	71594.8
ocu-miR-127-3p	83714.5	12603.4	936.09	97253.9
ocu-miR-26a-5p	14518.1	43115.5	52082.3	109716
ocu-miR-21-5p	37536.7	27906.2	50622.3	116065
ocu-miR-381-3p	112758	30091.9	3217.17	146067
ocu-miR-143-3p	74337.7	48982	40319.5	163639
ocu-miR-378-3p	25613.2	117418	114767	257799
ocu-miR-206-3p	94343.2	139230	135788	369362
ocu-miR-1-3p	35655.8	364731	400011	800397

## Sheet: Fetus vs Child
sRNA	Fetus_readcount	Child_readcount	log2FoldChange	pval	padj
ocu-miR-29c-5p	1.26309	482.153	-8.4737	3.2482e-39	8.8063e-38
novel_413	0	24.9895	-7.9683	1.2106e-08	5.137e-08
novel_127	0	23.8778	-7.903	1.322e-08	5.5615e-08
ocu-miR-29c-3p	2.28872	167.621	-6.2175	2.8534e-30	5.802e-29
ocu-miR-29a-3p	29.1425	1359.98	-5.5464	1.3176e-58	7.1445e-57
ocu-miR-193b-5p	5.12834	238.299	-5.4829	1.4103e-33	3.2773e-32
ocu-miR-1-3p	127224	5.58047e+06	-5.4549	9.9654e-130	4.8631e-127
ocu-miR-1-5p	0	4.33288	-5.4161	0.0071178	0.013784
ocu-miR-29b-3p	2.13167	82.4208	-5.2282	4.391e-18	3.9682e-17
ocu-miR-195-5p	22.8658	797.515	-5.1607	5.55e-48	1.8056e-46
ocu-miR-22-5p	51.8784	1825.16	-5.1409	3.4342e-66	2.7932e-64
ocu-miR-302a-3p	1.92418	66.2712	-5.0187	3.1562e-16	2.4842e-15
ocu-miR-22-3p	4302.72	124486	-4.8547	2.1426e-70	2.0912e-68
ocu-miR-133a-3p	10544.7	279231	-4.7269	1.7911e-48	6.7236e-47
ocu-miR-365-3p	96.1672	2342.15	-4.5978	4.1933e-50	1.8603e-48
ocu-miR-195-3p	16.5425	368.452	-4.5364	4.8375e-34	1.1804e-32
ocu-miR-378-5p	435.142	9567.35	-4.4591	2.8454e-64	1.8779e-62
ocu-miR-378-3p	91473.5	1.80738e+06	-4.3044	3.0785e-64	1.8779e-62
ocu-miR-302d-3p	3.86591	72.9156	-4.2975	4.776e-17	3.8844e-16
ocu-miR-193b-3p	420.206	8188.15	-4.2833	1.7236e-53	8.4109e-52
ocu-miR-150-5p	88.2784	1708.7	-4.2704	6.1507e-80	1.0005e-77
ocu-miR-133a-5p	390.349	6643.51	-4.0886	2.5988e-75	3.1705e-73
ocu-miR-302a-5p	24.3884	351.896	-3.8373	4.4315e-26	7.4572e-25
ocu-miR-26a-5p	51801.6	655630	-3.6618	4.6431e-81	1.1329e-78
ocu-miR-302b-3p	5.23348	65.6155	-3.6617	6.0543e-14	3.6475e-13
ocu-miR-101-5p	2.55826	31.7162	-3.5584	1.0627e-05	3.143e-05
ocu-miR-486-5p	563.312	5971.82	-3.4069	2.6565e-23	3.8128e-22
ocu-miR-145-3p	105.439	1100.06	-3.3821	4.936e-36	1.2678e-34
ocu-miR-365-5p	24.1575	232.581	-3.2708	2.7007e-15	1.9671e-14
ocu-miR-365-2-5p	9.89867	87.7818	-3.1185	8.8104e-06	2.654e-05
ocu-miR-302c-3p	2.13021	17.994	-3.0819	0.0001877	0.00046973
ocu-miR-361-3p	180.218	1499.96	-3.0519	1.9515e-26	3.4012e-25
ocu-miR-145-5p	1039.53	8556.76	-3.0401	8.6335e-20	9.3626e-19
ocu-miR-190a-5p	18.4203	150.629	-3.0108	8.647e-07	3.0358e-06
ocu-miR-181a-3p	387.16	3120.38	-3.0097	1.8777e-17	1.6362e-16
ocu-miR-30e-3p	497.566	3916.88	-2.9781	5.2451e-50	2.133e-48
ocu-miR-24-5p	6.69304	52.7171	-2.9276	3.5077e-07	1.287e-06
ocu-miR-30b-3p	14.373	108.418	-2.9208	1.5557e-14	9.9891e-14
ocu-miR-28-5p	689.17	4949.21	-2.8453	4.4824e-32	9.9427e-31
ocu-miR-628-5p	6.40156	47.0118	-2.842	1.0538e-06	3.6215e-06
ocu-miR-24-2-5p	78.773	516.102	-2.7052	3.6849e-18	3.3929e-17
ocu-miR-181a-5p	6928.51	44409.3	-2.6801	4.2829e-17	3.5425e-16
ocu-miR-139-5p	1594.11	10192.5	-2.6764	3.5592e-23	4.9626e-22
ocu-miR-206-3p	336896	2.13978e+06	-2.6671	3.032e-28	5.48e-27
ocu-miR-101-3p	24233	148585	-2.6163	4.5506e-23	6.1686e-22
ocu-miR-628-3p	6.47314	39.0267	-2.5975	9.4146e-07	3.2584e-06
ocu-let-7b-3p	5.31454	29.917	-2.5086	6.2689e-05	0.00016996
ocu-miR-146b-5p	26.1683	146.916	-2.4592	9.5657e-08	3.7345e-07
ocu-miR-185-5p	1387.76	7422.12	-2.4193	3.586e-19	3.4999e-18
ocu-miR-7a-3p	50.275	268.725	-2.418	4.8258e-19	4.6177e-18
ocu-miR-30d-5p	68250	364286	-2.4162	7.8489e-18	6.9641e-17
ocu-miR-30c-5p	4000.8	21233.7	-2.4077	1.4928e-24	2.2764e-23
ocu-miR-16a-5p	937.409	4806.82	-2.3588	6.8011e-15	4.6746e-14
ocu-let-7b-5p	4435.24	22325.8	-2.3316	8.8843e-22	1.0839e-20
ocu-miR-28-3p	1248.09	6209.89	-2.3145	6.7847e-23	8.9485e-22
ocu-miR-10a-5p	4442.84	21719.5	-2.2892	4.5253e-12	2.4537e-11
ocu-miR-26a-3p	25.0569	123.211	-2.2874	5.7053e-12	3.0595e-11
ocu-miR-331-5p	16.2307	78.1937	-2.2844	6.8113e-09	2.9415e-08
ocu-miR-425-5p	1071.24	5110.32	-2.2533	7.0256e-15	4.7618e-14
ocu-miR-30c-3p	47.2501	224.717	-2.2454	3.1901e-17	2.684e-16
ocu-miR-191-5p	5389.82	25143.3	-2.2217	1.9264e-19	1.9186e-18
ocu-miR-10b-5p	41496.9	180681	-2.1224	2.0433e-06	6.8767e-06
ocu-miR-223-5p	6.21602	26.7479	-2.0484	0.0010172	0.0022876
ocu-miR-30b-5p	2455.38	10066.8	-2.0353	3.7633e-09	1.7005e-08
ocu-miR-30a-3p	452.635	1834.42	-2.0211	8.5359e-20	9.3626e-19
ocu-miR-193a-5p	73.5255	292.709	-1.9935	6.2559e-09	2.7503e-08
ocu-miR-26b-5p	2165.65	8485.84	-1.9703	7.0372e-16	5.3659e-15
ocu-miR-194-5p	44.3593	174.614	-1.9693	2.8167e-09	1.2846e-08
ocu-miR-99a-3p	8.45136	32.3703	-1.9186	0.00063201	0.0014687
ocu-miR-486-3p	13.6599	50.5345	-1.9081	5.2923e-05	0.00014509
ocu-miR-423-5p	1292.59	4700	-1.8628	3.77e-25	5.9346e-24
ocu-let-7a-5p	21372	76761.9	-1.8447	1.178e-15	8.8444e-15
ocu-let-7f-3p	7.21382	25.8548	-1.8382	0.0043736	0.0088195
ocu-miR-30e-5p	8855	30532	-1.7856	2.8149e-11	1.4614e-10
ocu-miR-125b-5p	10997.5	37673.8	-1.7763	1.025e-19	1.0643e-18
ocu-miR-26b-3p	5.73899	20.0055	-1.7728	0.0067362	0.013149
ocu-miR-221-5p	27.052	92.2451	-1.7501	0.013733	0.025384
ocu-miR-350-3p	22.5174	74.839	-1.731	4.79e-05	0.00013281
ocu-miR-653-5p	477.98	1586.35	-1.7305	6.9031e-14	4.0587e-13
ocu-let-7f-5p	64601.8	212851	-1.7202	2.1729e-15	1.6066e-14
ocu-miR-21-5p	133455	423945	-1.6675	4.5127e-09	2.0204e-08
ocu-miR-181b-5p	4796.61	15146.4	-1.6589	7.2387e-09	3.0987e-08
novel_3	3438.25	10844.6	-1.6571	6.4401e-14	3.8326e-13
ocu-miR-99a-5p	41201.7	125861	-1.6111	4.0622e-10	1.9246e-09
ocu-miR-27b-3p	68406.4	207967	-1.6042	1.2911e-12	7.1595e-12
ocu-miR-30c-2-3p	226.397	678.831	-1.5831	4.1227e-15	2.9158e-14
ocu-let-7c-5p	8138.12	24289.6	-1.5775	2.3449e-12	1.2857e-11
ocu-miR-328-3p	39.0799	115.843	-1.5753	2.996e-07	1.1076e-06
ocu-miR-7a-5p	7996.85	23635.9	-1.5633	3.222e-06	1.0413e-05
ocu-let-7g-5p	35434.9	103995	-1.5533	1.2218e-14	8.0571e-14
ocu-miR-15a-5p	50.9662	148.167	-1.538	3.9336e-05	0.0001116
ocu-miR-24-3p	10120.6	28948.5	-1.5163	4.4447e-13	2.5221e-12
ocu-miR-191-3p	103.503	291.538	-1.5039	6.1718e-07	2.2146e-06
ocu-miR-143-3p	265585	750371	-1.4984	3.6606e-08	1.4763e-07
ocu-miR-185-3p	82.0772	227.202	-1.479	0.00068438	0.0015754
ocu-miR-449a-5p	10.0285	27.5716	-1.4656	0.0054624	0.01088
ocu-miR-215-5p	19.743	54.535	-1.4618	0.00094249	0.0021293
ocu-miR-582-5p	87.6831	235.973	-1.4285	6.2066e-08	2.4826e-07
ocu-miR-196a-5p	2706.88	7244.86	-1.4199	4.7759e-09	2.1187e-08
ocu-miR-146a-5p	23.9744	61.4704	-1.3341	0.0022141	0.0046773
ocu-let-7a-3p	24.902	61.1387	-1.311	0.0036138	0.0074411
ocu-miR-23b-3p	2998.32	7342.2	-1.2918	0.00062775	0.0014658
ocu-miR-361-5p	163.704	400.175	-1.2878	6.3117e-06	1.9494e-05
ocu-miR-497-5p	12.1807	28.2952	-1.2239	0.015625	0.028774
ocu-miR-181a-2-3p	333.857	767.174	-1.2025	1.2665e-06	4.3221e-06
ocu-miR-423-3p	1829.42	4154.03	-1.1831	2.5929e-08	1.0633e-07
ocu-miR-133b-3p	4615.88	10292.6	-1.1569	0.0001478	0.00037762
ocu-miR-204-5p	439.009	971.165	-1.1465	6.7778e-06	2.0802e-05
ocu-miR-16b-5p	632.415	1398.26	-1.1431	9.6968e-05	0.00025305
ocu-miR-151-5p	129.968	285.287	-1.1412	0.00055072	0.0012998
ocu-miR-197-3p	24.411	52.5981	-1.0982	0.0094848	0.01794
ocu-miR-186-5p	1272.01	2704.38	-1.088	9.0798e-07	3.165e-06
ocu-miR-125b-2-3p	1924.29	4065.27	-1.0795	1.032e-05	3.0709e-05
ocu-let-7d-5p	2460.71	5143.76	-1.0638	3.5454e-08	1.4418e-07
ocu-miR-139-3p	48.495	93.435	-0.94856	0.0068517	0.013321
ocu-miR-451-5p	3648.41	7006.57	-0.94127	0.00020665	0.00051191
ocu-miR-30a-5p	28384.3	53699	-0.91976	9.5972e-05	0.0002518
ocu-miR-1296-5p	215.019	401.595	-0.89916	0.00092076	0.0020899
ocu-miR-502a-3p	5439.08	10030.8	-0.88309	0.00016429	0.00041541
ocu-miR-15b-5p	403.384	736.22	-0.86723	7.5764e-05	0.00020204
ocu-miR-872-5p	2286.92	4138.18	-0.85599	0.0037429	0.0076744
ocu-miR-425-3p	214.144	379.893	-0.82688	0.0041735	0.0084509
ocu-miR-500-3p	5877.71	10210.9	-0.79686	0.00060027	0.0014083
ocu-miR-148a-3p	131652	219523	-0.73763	0.005915	0.011593
ocu-miR-148b-5p	99.9643	165.413	-0.72507	0.0082117	0.015777
ocu-miR-381-5p	348.557	574.579	-0.72159	0.027458	0.048199
ocu-miR-151-3p	13327.7	21773.8	-0.70828	0.0055748	0.011059
ocu-miR-30d-3p	228.591	343.958	-0.59229	0.017628	0.032099
ocu-miR-103a-3p	5087.82	7444.86	-0.54893	0.0057692	0.011398
ocu-miR-100-5p	48202.5	69638.3	-0.53079	0.0047906	0.0096207
ocu-miR-148b-3p	3401.59	2215.37	0.6192	0.0089687	0.017101
ocu-miR-17-5p	1416.44	902.355	0.65182	0.0251	0.044379
ocu-miR-127-3p	299225	186027	0.68572	0.0058272	0.011467
ocu-miR-106b-5p	649.398	400.804	0.69596	0.019213	0.034597
ocu-miR-382-5p	1718.27	1026.6	0.74229	0.0014676	0.0032116
ocu-miR-450a-5p	23042.5	13733.1	0.74654	0.0019057	0.0040788
ocu-miR-411-5p	118673	69432.4	0.77329	0.0093436	0.017742
ocu-miR-199a-3p	68636	39681.8	0.79046	0.00070999	0.0016266
ocu-miR-136-3p	21131.1	12047.4	0.81054	0.00019761	0.00049201
ocu-miR-501-5p	384.685	217.262	0.82791	0.0076591	0.014773
ocu-miR-660-5p	5214.9	2934.31	0.83017	0.00053103	0.0012641
ocu-miR-125b-3p	551.082	305.186	0.8486	0.0041464	0.008431
ocu-miR-181d-5p	645.96	352.7	0.86941	0.0017218	0.0037344
ocu-miR-495-3p	23211.9	12622.6	0.87879	0.01655	0.030362
ocu-miR-889-3p	22050.9	11986.8	0.87935	4.1339e-05	0.00011594
ocu-miR-127-5p	6518.73	3478.3	0.90593	7.5065e-05	0.00020127
ocu-miR-455-5p	1610.82	829.856	0.9571	0.0034046	0.00707
ocu-miR-154-5p	717.412	361.142	0.99247	1.2373e-05	3.6157e-05
ocu-miR-655-3p	2107.76	1043.19	1.0148	6.6934e-05	0.00018046
ocu-miR-214-5p	1156.54	562.404	1.0393	2.6768e-07	9.9718e-07
ocu-miR-424-5p	1517.71	717.417	1.0817	4.1005e-05	0.00011567
ocu-miR-656-3p	3372.57	1569.32	1.1028	8.8611e-08	3.5156e-07
ocu-miR-744-5p	2156.64	991.948	1.119	1.1262e-05	3.3106e-05
ocu-miR-708-5p	348.187	156.995	1.1516	6.237e-06	1.9386e-05
ocu-miR-20b-5p	195.782	84.2141	1.2321	0.00065317	0.0015107
ocu-miR-337-5p	326.273	138.241	1.2366	2.0911e-05	6.0383e-05
ocu-miR-377-3p	755.367	319.927	1.2382	1.4115e-06	4.7835e-06
ocu-miR-363-3p	1575.09	667.708	1.2386	1.5457e-09	7.2528e-09
ocu-miR-432-5p	15613.8	6547.67	1.2537	6.089e-07	2.2011e-06
ocu-miR-329-3p	415.615	173.653	1.2576	8.0097e-06	2.443e-05
ocu-miR-532-5p	102916	42242.8	1.2847	1.6893e-07	6.3906e-07
ocu-miR-152-3p	6247.39	2553.22	1.2908	0.00020969	0.00051682
ocu-miR-299-3p	14571.6	5953.44	1.2912	0.0041397	0.008431
ocu-miR-542-5p	125.653	50.8955	1.2943	0.00044888	0.0010738
ocu-miR-500-5p	616.989	245.652	1.3313	4.2031e-05	0.00011721
ocu-miR-424-3p	2099.62	831.265	1.3354	2.5247e-06	8.3815e-06
ocu-miR-450a-3p	67.5283	25.5909	1.3853	0.001317	0.0029082
ocu-miR-15b-3p	100.802	38.6469	1.3995	0.00011664	0.00029959
ocu-miR-182-5p	721.907	271.571	1.4113	0.0033848	0.0070589
ocu-miR-181c-3p	208.899	75.6574	1.4554	2.8712e-06	9.4038e-06
ocu-miR-96-5p	46.0401	16.5047	1.4698	0.018582	0.033645
ocu-miR-487b-3p	2893.53	1024.79	1.4979	9.8755e-15	6.6017e-14
ocu-miR-382-3p	1213.41	423.06	1.5178	2.0515e-09	9.4448e-09
ocu-miR-376a-3p	746.923	259.611	1.5311	2.966e-06	9.6494e-06
ocu-miR-340-5p	4258.85	1434.09	1.5698	1.9784e-09	9.1948e-09
ocu-miR-218-5p	3147.97	1027.98	1.6147	8.2225e-11	4.0531e-10
novel_32	1853.77	593.021	1.6419	1.0824e-07	4.1592e-07
ocu-miR-9-3p	33.6768	10.6366	1.6442	0.024241	0.043017
ocu-miR-130b-5p	423.969	133.622	1.6605	1.5224e-07	5.804e-07
ocu-miR-450b-5p	17745.3	5565.68	1.6727	1.3721e-19	1.395e-18
ocu-miR-199a-5p	49748.3	15339.2	1.6974	6.0156e-13	3.3742e-12
ocu-miR-7180-3p	233.789	71.2688	1.7037	5.9771e-06	1.8698e-05
ocu-miR-411-3p	14957.7	4552.79	1.7158	0.00031003	0.00075599
ocu-miR-1307-3p	528.456	159.088	1.7284	1.9655e-08	8.1286e-08
novel_131	21.8374	6.25623	1.7668	0.011231	0.02108
ocu-miR-1307-5p	24.6623	6.80189	1.8152	0.011424	0.02136
ocu-miR-542-3p	20438.6	5807.2	1.8152	1.4585e-10	7.0471e-10
ocu-miR-134-5p	6559.95	1854.99	1.8219	7.9984e-07	2.8491e-06
ocu-miR-652-3p	530.146	149.712	1.8225	8.6361e-07	3.0358e-06
ocu-miR-301a-5p	66.1471	17.293	1.8891	0.001084	0.0024266
ocu-miR-2387-5p	1099.31	281.152	1.9625	5.1404e-14	3.1357e-13
ocu-miR-138-5p	44.3551	10.7383	2.0193	0.00016675	0.00041947
ocu-miR-214-3p	6706.36	1618.15	2.0509	3.7201e-15	2.6697e-14
ocu-miR-135a-5p	69.2737	15.7186	2.1369	0.00010399	0.00026993
ocu-miR-135b-5p	38.4386	8.84363	2.1848	0.00055136	0.0012998
ocu-miR-379-5p	133852	28462.7	2.2334	1.9065e-13	1.1076e-12
ocu-miR-144-3p	186.199	38.9536	2.2626	2.8353e-06	9.3489e-06
ocu-miR-12090-5p	98.3677	19.9867	2.3307	5.4527e-06	1.7279e-05
ocu-miR-12092-3p	255.564	49.0446	2.3886	5.3071e-15	3.6998e-14
ocu-miR-421-3p	32.1846	6.14772	2.4321	0.0003788	0.0009106
ocu-miR-672-5p	83.6011	15.0305	2.4716	0.00014917	0.00037913
ocu-miR-12093-3p	8736.57	1527.72	2.5149	2.7907e-14	1.746e-13
ocu-miR-379-3p	1620.95	279.643	2.533	4.5256e-11	2.2768e-10
ocu-miR-1298-5p	142.14	22.7134	2.6374	2.3843e-06	7.9696e-06
ocu-miR-433-3p	10472.1	1680.36	2.6391	9.9566e-23	1.2786e-21
ocu-miR-541-3p	1778.2	277.135	2.6773	3.9126e-14	2.4169e-13
ocu-miR-323a-3p	4207.15	622.574	2.7553	9.1305e-24	1.3502e-22
ocu-miR-335-5p	435.654	63.0923	2.7879	1.4491e-14	9.4286e-14
ocu-miR-224-5p	3868.1	535.102	2.8525	2.8348e-13	1.6275e-12
ocu-miR-18a-5p	307.377	41.4738	2.872	2.283e-17	1.9546e-16
ocu-miR-1197-3p	518.133	66.2546	2.9614	9.3836e-20	9.9548e-19
ocu-miR-12092-5p	3170.27	375.662	3.0766	6.6706e-29	1.252e-27
ocu-miR-452-3p	648.438	74.1515	3.1118	4.9439e-16	3.8296e-15
ocu-miR-452-5p	6393.65	696.14	3.1975	6.8113e-22	8.5229e-21
ocu-miR-154-3p	1517.25	156.912	3.2694	1.149e-20	1.335e-19
ocu-miR-409-3p	9743.69	988.658	3.2998	2.1031e-14	1.3329e-13
ocu-miR-184-3p	1796.85	151.697	3.5704	1.5911e-18	1.4931e-17
ocu-miR-410-3p	7756.24	630.751	3.6188	1.0092e-20	1.2012e-19
ocu-miR-7180-5p	70.1236	5.58172	3.7089	6.6904e-09	2.9151e-08
ocu-miR-758-3p	1358.45	96.7339	3.8059	2.8342e-48	9.8791e-47
ocu-miR-370-3p	9631.9	593.306	4.0189	7.344e-20	8.3345e-19
ocu-miR-335-3p	6876.13	400.33	4.0992	8.8247e-45	2.6915e-43
novel_38	1382.35	78.2355	4.1305	2.0614e-16	1.6491e-15
ocu-miR-3059-5p	5.94861	0	4.1854	0.013642	0.025313
ocu-miR-135a-3p	7.22696	0	4.4453	0.010154	0.019131
ocu-miR-105a-5p	548.819	21.4255	4.7114	2.1769e-30	4.6188e-29
ocu-miR-188-5p	422.428	16.308	4.7177	3.6905e-25	5.9346e-24
ocu-miR-503-5p	1375.39	50.0138	4.7831	5.6419e-41	1.6196e-39
ocu-miR-105a-2-3p	9.71085	0	4.8978	0.001312	0.0029082
ocu-miR-105b-3p	10.3076	0	4.9685	0.0011806	0.0026307
ocu-miR-873-3p	13.6212	0	5.3671	0.00031138	0.00075599
ocu-miR-105b-5p	15.6573	0	5.5873	7.6977e-05	0.00020416
ocu-miR-200c-3p	375.195	2.88581	7.0151	8.9304e-06	2.6736e-05

## Sheet: Fetus vs Adult 
sRNA	Fetus_readcount	Adult_readcount	log2FoldChange	pval	padj
ocu-miR-29c-5p	1.09442	1290.58	-10.082	1.4312e-66	3.4934e-65
novel_413	0	64.2687	-9.519	2.7094e-13	1.0939e-12
novel_127	0	50.4007	-9.1724	2.1381e-12	8.3201e-12
ocu-miR-29c-3p	1.97238	469.871	-7.9047	5.0664e-57	9.3815e-56
ocu-miR-1-5p	0	12.0378	-7.0839	5.6147e-05	0.00013401
ocu-miR-29b-3p	1.849	249.467	-7.0133	2.8559e-39	2.84e-38
ocu-miR-29a-3p	25.3867	2379.87	-6.5506	4.0949e-111	7.3299e-109
ocu-miR-193b-5p	4.40389	413.042	-6.5028	7.1477e-30	5.8156e-29
ocu-miR-22-5p	45.0622	3895.66	-6.435	9.0561e-71	3.0394e-69
ocu-miR-22-3p	3720.45	252024	-6.082	2.4606e-95	1.8877e-93
ocu-miR-1-3p	110657	6.91026e+06	-5.9646	1.2527e-157	6.7269e-155
ocu-miR-195-5p	19.7524	979.623	-5.6581	3.9953e-50	5.646e-49
ocu-miR-195-3p	14.1789	643.852	-5.5477	1.2075e-47	1.5815e-46
ocu-miR-302a-3p	1.7095	78.1408	-5.4443	3.0496e-18	1.5163e-17
ocu-miR-365-3p	83.4881	3388.47	-5.3355	2.3788e-59	4.5622e-58
ocu-miR-133a-3p	9161.91	357350	-5.2855	5.304e-85	3.5603e-83
ocu-miR-193b-3p	365.764	12242.7	-5.0636	9.3538e-80	5.023e-78
ocu-miR-150-5p	76.6854	2374.08	-4.9491	9.8741e-78	4.4187e-76
ocu-miR-378-5p	376.017	11319.8	-4.9118	4.0888e-65	9.1487e-64
ocu-miR-24-5p	5.92148	184.495	-4.8964	3.1664e-23	2.0004e-22
ocu-miR-378-3p	78965.6	2.02055e+06	-4.6774	9.427e-52	1.4062e-50
ocu-miR-302a-5p	21.3976	527.197	-4.607	1.38e-36	1.2149e-35
ocu-miR-133a-5p	337.931	8173.15	-4.595	1.4563e-72	5.5859e-71
ocu-miR-486-5p	487.719	11497.9	-4.5602	2.9477e-82	1.7588e-80
ocu-miR-365-5p	20.9156	444.405	-4.4193	6.9285e-38	6.4148e-37
ocu-miR-302d-3p	3.31358	67.3891	-4.3824	7.9612e-16	3.5332e-15
ocu-miR-26a-5p	44801.7	905614	-4.3373	1.5011e-79	7.328e-78
ocu-let-7b-3p	4.58606	84.5128	-4.213	1.6825e-18	8.5235e-18
ocu-miR-361-3p	156.666	2482.21	-3.9822	4.948e-37	4.4284e-36
ocu-miR-30e-3p	431.11	5406.55	-3.649	2.5084e-44	2.9933e-43
ocu-miR-146b-5p	22.8355	247.308	-3.4253	5.5288e-10	1.8791e-09
ocu-miR-101-3p	21008.7	221536	-3.3985	2.353e-43	2.6884e-42
ocu-miR-101-5p	2.2922	23.8491	-3.3424	0.00040247	0.0008931
ocu-miR-145-3p	90.8952	868.451	-3.2521	5.0174e-25	3.4991e-24
ocu-miR-24-2-5p	68.7517	646.174	-3.2282	6.3834e-19	3.2961e-18
ocu-miR-486-3p	11.8568	110.087	-3.224	3.8195e-15	1.6541e-14
ocu-miR-425-5p	930.103	8393.64	-3.1731	1.8631e-38	1.7552e-37
ocu-miR-181a-3p	337.22	3011.07	-3.1574	9.7066e-22	5.7279e-21
ocu-let-7b-5p	3831.75	34013.8	-3.15	9.7313e-25	6.6996e-24
ocu-miR-30a-3p	390.613	3453.9	-3.1452	2.386e-26	1.7796e-25
ocu-miR-206-3p	291814	2.35262e+06	-3.0111	7.5413e-45	9.6421e-44
ocu-miR-302b-3p	4.48889	36.0111	-2.9899	1.1476e-06	3.2266e-06
ocu-miR-145-5p	902.502	7123.98	-2.9802	2.0784e-12	8.1467e-12
ocu-miR-449a-5p	8.71507	68.553	-2.9779	4.9103e-09	1.5695e-08
ocu-miR-7a-3p	43.7068	340.41	-2.9628	5.8799e-23	3.6293e-22
ocu-miR-628-3p	5.59959	44.1223	-2.9573	8.271e-07	2.3376e-06
ocu-miR-21-5p	116101	862499	-2.8931	3.5413e-21	2.0231e-20
ocu-miR-30b-3p	12.5102	92.6531	-2.8777	1.0196e-10	3.6259e-10
ocu-let-7f-3p	6.28957	44.2154	-2.8308	1.1567e-05	3.0448e-05
ocu-miR-10a-5p	3878.87	27309.9	-2.8156	1.596e-12	6.3486e-12
ocu-miR-16a-5p	813.575	5618.95	-2.7883	3.0076e-18	1.5094e-17
ocu-miR-423-5p	1118.38	7720.1	-2.787	2.5437e-32	2.1682e-31
ocu-miR-190a-5p	15.9632	106.302	-2.7116	3.7614e-06	1.015e-05
ocu-miR-350-3p	19.7347	127.602	-2.6934	1.2111e-09	3.99e-09
ocu-miR-628-5p	5.64024	37.4992	-2.688	2.7034e-05	6.7522e-05
ocu-miR-28-5p	594.229	3717.4	-2.6449	1.2476e-17	6.0357e-17
ocu-miR-146a-5p	20.7921	128.16	-2.6237	2.9103e-07	8.4937e-07
ocu-miR-139-5p	1377.98	8473.92	-2.6202	8.5929e-20	4.6144e-19
ocu-miR-30c-5p	3479.6	21124.2	-2.6017	7.5198e-19	3.8458e-18
ocu-miR-181a-2-3p	288.668	1730.97	-2.5836	3.0768e-29	2.4298e-28
ocu-miR-27b-3p	59456.7	352252	-2.5667	1.0028e-20	5.6096e-20
ocu-miR-191-5p	4668.89	27555.9	-2.5611	1.74e-17	8.3428e-17
ocu-miR-181a-5p	6022.27	35420.7	-2.5561	2.3144e-17	1.0999e-16
ocu-miR-10b-5p	35961.4	209736	-2.544	3.7937e-10	1.3059e-09
ocu-miR-328-3p	33.8627	196.849	-2.5331	3.1413e-12	1.2049e-11
ocu-miR-302c-3p	1.82671	10.4565	-2.4954	0.013371	0.024095
ocu-miR-24-3p	8779.96	49453.4	-2.4938	5.7438e-17	2.7056e-16
ocu-miR-197-3p	21.3631	117.552	-2.4571	5.8747e-10	1.9841e-09
ocu-let-7a-5p	18476.7	101327	-2.4552	1.5595e-21	9.1027e-21
ocu-miR-30c-2-3p	196.156	1019.47	-2.3772	1.1155e-25	7.987e-25
ocu-miR-26b-5p	1875.54	9605.18	-2.3565	6.5205e-26	4.7317e-25
ocu-miR-221-5p	23.4822	119.727	-2.3394	0.0016918	0.0034943
ocu-miR-30d-5p	59221.4	296323	-2.323	8.5442e-15	3.5846e-14
ocu-miR-26a-3p	21.7653	108.788	-2.3146	4.5384e-11	1.6467e-10
ocu-miR-30c-3p	41.1113	193.272	-2.2289	1.2687e-10	4.4823e-10
ocu-miR-331-5p	13.9726	64.6708	-2.2064	1.8811e-06	5.2339e-06
ocu-miR-215-5p	17.1834	77.4662	-2.19	0.00023601	0.00054629
ocu-miR-26b-3p	5.00287	23.1228	-2.187	0.0038499	0.0075177
ocu-let-7f-5p	56070.5	239837	-2.0967	4.7102e-25	3.3281e-24
ocu-miR-423-3p	1584.09	6632.51	-2.0654	2.505e-23	1.6207e-22
ocu-miR-15a-5p	44.0401	178.451	-2.0233	1.7249e-12	6.8108e-12
ocu-miR-23b-3p	2617	10481.8	-2.0017	6.0314e-15	2.5705e-14
ocu-miR-223-5p	5.46217	21.4234	-1.9634	0.0069284	0.013073
ocu-miR-99a-5p	35623.7	138713	-1.9612	9.6877e-09	3.0423e-08
ocu-miR-361-5p	141.691	547.659	-1.9504	5.0136e-14	2.0552e-13
ocu-miR-151-5p	112.44	432.691	-1.9494	1.5776e-09	5.1658e-09
ocu-let-7a-3p	21.3095	80.7685	-1.927	1.6833e-05	4.3881e-05
ocu-miR-125b-5p	9549.51	35841.1	-1.9081	3.6031e-13	1.4439e-12
ocu-miR-28-3p	1082.09	4058.2	-1.9062	1.4447e-19	7.6811e-19
ocu-miR-30e-5p	7713.53	28601.5	-1.8906	1.829e-08	5.6772e-08
ocu-let-7c-5p	7054.42	25553.4	-1.8568	1.0783e-14	4.4542e-14
ocu-miR-451-5p	3192.7	11517.8	-1.8511	0.00089887	0.0019231
novel_252	7.45084	27.0025	-1.8495	0.0031909	0.0063464
ocu-miR-194-5p	38.6596	138.174	-1.839	0.00069821	0.0015119
ocu-miR-151-3p	11497.3	40642.4	-1.8217	6.7568e-12	2.5733e-11
ocu-miR-133b-3p	4002.69	13766	-1.7821	7.0749e-10	2.3745e-09
ocu-miR-191-3p	88.9553	300.973	-1.7579	5.6483e-08	1.7136e-07
ocu-miR-30b-5p	2139.05	7133.87	-1.7376	2.5291e-12	9.7708e-12
ocu-miR-10b-3p	152.71	500.354	-1.7116	5.618e-09	1.7851e-08
ocu-miR-99a-3p	7.37388	24.4797	-1.7089	0.00694	0.013073
ocu-let-7g-5p	30762.8	99825.3	-1.6982	2.3936e-16	1.0802e-15
ocu-miR-185-5p	1202.76	3739.06	-1.637	1.3734e-07	4.0973e-07
ocu-miR-497-5p	10.5032	32.6464	-1.6315	0.003693	0.0072378
ocu-miR-193a-5p	63.6853	195.462	-1.6087	1.4513e-07	4.3058e-07
ocu-miR-196a-5p	2350.39	7154.65	-1.6056	8.8849e-11	3.1808e-10
ocu-miR-143-3p	229157	696317	-1.6034	4.4261e-09	1.4232e-08
ocu-miR-7a-5p	6950.31	21070.5	-1.6001	1.729e-05	4.4853e-05
ocu-miR-671-3p	10.829	32.5044	-1.5673	0.013464	0.024182
ocu-miR-27b-5p	55.5697	165.334	-1.5671	0.00015429	0.00035866
ocu-miR-425-3p	184.944	515.456	-1.4781	2.9637e-11	1.0827e-10
ocu-miR-30a-5p	24732.2	67021.1	-1.4382	4.5031e-06	1.2031e-05
ocu-miR-10a-3p	22.888	61.25	-1.4144	0.00070536	0.0015212
ocu-miR-181b-5p	4137.93	10973	-1.4068	4.4821e-08	1.3675e-07
novel_3	2980.46	7544.12	-1.3395	2.3323e-10	8.1326e-10
ocu-miR-1296-5p	186.848	472.321	-1.334	3.8407e-06	1.0312e-05
ocu-miR-222-3p	96.9113	240.404	-1.3097	0.0069071	0.013073
ocu-miR-872-3p	646.048	1583.13	-1.2917	1.5496e-07	4.5721e-07
ocu-miR-6529-3p	39.7492	96.7705	-1.2751	0.00040414	0.00089311
ocu-miR-125b-2-3p	1662.9	3923.19	-1.2385	5.9441e-07	1.6979e-06
ocu-miR-223-3p	22.3332	51.615	-1.2211	0.014595	0.025782
ocu-miR-582-5p	75.9546	175.152	-1.2061	1.9689e-05	5.0833e-05
ocu-miR-872-5p	1973.25	4551.45	-1.2055	3.5397e-06	9.6568e-06
ocu-miR-204-5p	378.349	782.371	-1.0504	0.0020625	0.0042112
ocu-miR-186-5p	1100.96	2224.54	-1.0143	3.7587e-05	9.2589e-05
ocu-miR-340-3p	146.872	294.18	-1.0047	0.00094934	0.002015
ocu-miR-148a-3p	115069	229180	-0.99398	0.00050097	0.0010981
ocu-miR-6529-5p	1482.55	2908.22	-0.97214	0.00092435	0.0019697
ocu-let-7d-5p	2125.76	4082.46	-0.94122	0.00015042	0.00035119
ocu-miR-148a-5p	717.23	1322.82	-0.8818	0.0010526	0.0022253
ocu-miR-100-5p	41720.6	64699.7	-0.63303	0.001581	0.0032781
ocu-miR-532-3p	494.088	328.991	0.58945	0.014119	0.025188
ocu-miR-502b-3p	337.95	221.273	0.61495	0.027723	0.047715
ocu-let-7i-5p	170327	108973	0.64434	0.0011025	0.0023127
ocu-miR-1307-3p	455.311	278.417	0.70843	0.0036115	0.007104
ocu-miR-574-5p	322.204	191.197	0.74861	0.0095737	0.017487
ocu-miR-148b-3p	2955.9	1754.24	0.75344	0.0026474	0.0053446
ocu-miR-501-3p	867.319	493.637	0.8166	0.0034977	0.0069054
ocu-miR-455-5p	1415.76	738.907	0.9374	0.008695	0.016045
ocu-miR-218-5p	2731.63	1362.06	1.0056	0.019484	0.033861
ocu-miR-181d-5p	558.574	270.337	1.0397	0.00042331	0.00093163
ocu-miR-676-3p	1693.27	778.664	1.1188	3.0578e-05	7.602e-05
ocu-miR-106b-5p	562.398	246.539	1.1875	6.2916e-06	1.6726e-05
ocu-miR-15b-3p	87.1354	37.4432	1.1898	0.0024541	0.004973
ocu-miR-106a-5p	58.8525	23.9396	1.2528	0.016445	0.028954
ocu-miR-362-5p	97.0809	39.9284	1.2655	0.0011615	0.0024268
ocu-miR-20a-5p	2325.65	939.548	1.3065	1.642e-05	4.3013e-05
ocu-miR-130a-3p	402.233	161.826	1.3166	0.00033295	0.00075441
ocu-miR-12090-3p	69.5798	25.7276	1.4073	0.0061292	0.011755
ocu-miR-501-5p	332.39	119.055	1.4718	5.3918e-05	0.00012926
ocu-miR-32-5p	50.154	17.2836	1.5092	0.0031008	0.0062364
ocu-miR-138-5p	38.6068	13.3682	1.5406	0.013566	0.024283
ocu-miR-340-5p	3695.88	1265.09	1.5458	7.2671e-12	2.7482e-11
ocu-miR-363-3p	1362.5	444.035	1.6121	1.9083e-06	5.2822e-06
ocu-miR-708-3p	1555.13	501.937	1.6321	7.1715e-08	2.1635e-07
ocu-miR-502b-5p	204.747	64.1638	1.6603	0.00031132	0.0007114
ocu-miR-509b-5p	99.3676	29.6852	1.6978	0.00027573	0.00063547
ocu-miR-19b-3p	1638.35	495.07	1.7238	2.3106e-05	5.8527e-05
ocu-miR-144-3p	161.677	46.9153	1.7652	0.0011783	0.0024526
ocu-miR-199a-3p	59196.6	17361.4	1.7696	1.9969e-15	8.7182e-15
ocu-miR-502a-5p	145.046	41.6186	1.7762	4.7547e-05	0.00011606
ocu-miR-181c-3p	180.587	52.3195	1.7999	3.0335e-06	8.3538e-06
ocu-miR-7180-3p	199.944	55.224	1.8295	2.259e-05	5.7493e-05
ocu-miR-19a-3p	73.1879	20.2131	1.8312	0.0031748	0.0063378
ocu-miR-214-5p	1001.53	270.586	1.8843	7.7902e-10	2.5983e-09
ocu-miR-17-5p	1233.06	316.542	1.9577	1.326e-10	4.6541e-10
ocu-miR-181b-3p	29.2157	7.36914	1.9597	0.009567	0.017487
ocu-miR-500-5p	537.943	136.262	1.9695	2.205e-05	5.6385e-05
ocu-miR-12090-5p	84.43	18.165	2.1456	0.00035075	0.00079139
ocu-miR-421-3p	27.8868	6.32986	2.149	0.0053416	0.010318
ocu-miR-20b-5p	170.618	33.5166	2.3207	2.7776e-08	8.5723e-08
ocu-miR-152-3p	5412.9	1061.44	2.3502	2.9221e-11	1.0748e-10
ocu-miR-532-5p	88928.5	16735.9	2.4097	5.2232e-21	2.9525e-20
novel_131	18.844	3.42475	2.4467	0.0073591	0.013674
ocu-miR-652-3p	456.181	83.5687	2.4473	5.4167e-11	1.9522e-10
ocu-miR-1298-5p	120.279	22.4567	2.4661	0.0072208	0.013464
ocu-miR-660-5p	4534.67	789.283	2.5213	2.9125e-23	1.8619e-22
ocu-miR-214-3p	5796.45	933.603	2.632	2.0534e-21	1.1856e-20
ocu-miR-889-5p	49.0365	7.93562	2.6599	4.1544e-05	0.00010187
ocu-miR-381-3p	350872	54430.8	2.6884	8.9844e-17	4.1953e-16
ocu-miR-136-5p	235.761	34.8715	2.7793	1.581e-11	5.896e-11
ocu-miR-672-5p	74.4725	11.0117	2.7872	0.00036724	0.00081829
ocu-miR-381-5p	302.816	41.5606	2.8237	2.39e-11	8.8514e-11
ocu-miR-7180-5p	60.2858	8.8329	2.8279	3.5426e-06	9.6568e-06
ocu-miR-199a-5p	43161.9	5930.31	2.8633	1.9995e-16	9.0994e-16
ocu-miR-487a-5p	79.0582	9.90321	2.9001	3.1359e-07	9.1027e-07
ocu-miR-654-3p	661.913	85.8611	2.9626	4.4995e-15	1.933e-14
ocu-miR-301a-5p	57.1469	6.29424	3.1983	6.3143e-07	1.7941e-06
ocu-miR-450a-2-3p	51.4022	5.23714	3.3743	3.6215e-06	9.822e-06
ocu-miR-424-3p	1802.25	169.598	3.4114	5.5584e-28	4.2641e-27
novel_32	1595.5	147.9	3.4432	1.614e-29	1.2936e-28
ocu-miR-450a-5p	19911.6	1799.42	3.4672	4.6336e-41	4.8789e-40
ocu-miR-130b-5p	363.577	32.2819	3.4742	8.0885e-18	3.9849e-17
ocu-miR-424-5p	1319.88	117.66	3.4774	1.9623e-26	1.4842e-25
ocu-miR-329-3p	358.281	32.2443	3.5021	4.7009e-23	2.9353e-22
novel_65	290.934	23.9152	3.5548	2.3014e-19	1.2099e-18
ocu-miR-337-3p	1527.14	126.953	3.5816	8.6254e-35	7.4707e-34
ocu-miR-2387-5p	949.385	77.7045	3.5832	5.5588e-26	4.0892e-25
ocu-miR-135a-5p	60.5103	4.85949	3.6489	3.575e-07	1.0321e-06
ocu-miR-539-5p	425.496	32.4127	3.6768	6.4976e-20	3.5245e-19
ocu-miR-409-5p	1114.97	84.4166	3.7106	3.5451e-22	2.139e-21
ocu-miR-299-5p	312.222	22.6983	3.7513	1.6524e-23	1.0821e-22
ocu-miR-450a-3p	58.5509	3.77338	3.8591	4.2899e-07	1.2319e-06
ocu-miR-889-3p	19134.2	1268.43	3.9152	5.6129e-67	1.4353e-65
ocu-miR-411-5p	102550	6740.25	3.9273	1.2346e-53	1.95e-52
ocu-miR-382-5p	1483.71	94.644	3.9499	4.7964e-42	5.2564e-41
ocu-miR-136-3p	18337.1	1174.09	3.9648	3.3506e-65	7.823e-64
ocu-miR-127-3p	258779	15947.4	4.0202	2.0466e-72	7.3268e-71
ocu-miR-542-5p	109.846	7.20273	4.0739	8.2565e-10	2.7369e-09
ocu-miR-370-5p	200.774	12.0688	4.0851	6.8675e-16	3.0732e-15
ocu-miR-487b-3p	2503.76	141.709	4.1333	3.1577e-69	8.9246e-68
ocu-miR-154-5p	622.359	34.9091	4.1355	2.9787e-37	2.7111e-36
ocu-miR-708-5p	301.34	15.6422	4.2151	8.7246e-24	5.7841e-23
ocu-miR-18a-5p	267.539	13.3101	4.2538	2.3206e-19	1.2099e-18
ocu-miR-656-3p	2924.91	147.562	4.314	4.0049e-70	1.2651e-68
ocu-miR-377-3p	657.714	32.0106	4.3259	1.6834e-30	1.4124e-29
ocu-miR-495-3p	20167.8	1002.23	4.3289	1.2521e-60	2.4904e-59
ocu-miR-450b-5p	15422.8	741.43	4.3758	2.1501e-43	2.51e-42
ocu-miR-184-3p	1542.73	74.1134	4.3811	0.00028429	0.00065241
ocu-miR-655-3p	1838.9	86.9492	4.4171	9.5833e-45	1.1968e-43
ocu-miR-105a-2-3p	8.41962	0	4.4394	0.0069624	0.013073
ocu-miR-382-3p	1052.24	46.7291	4.4943	1.352e-40	1.3962e-39
ocu-miR-105b-3p	8.81392	0	4.4958	0.0062282	0.011902
ocu-miR-224-5p	3334.55	143.469	4.53	9.2424e-48	1.2408e-46
ocu-miR-337-5p	281.95	12.4109	4.5644	4.9384e-22	2.9466e-21
ocu-miR-542-3p	17706.5	740.959	4.578	4.4938e-53	6.8947e-52
ocu-miR-12093-3p	7515.92	301.581	4.6389	5.6483e-55	9.4786e-54
ocu-miR-134-5p	5676.6	208.775	4.7552	2.2616e-24	1.5373e-23
ocu-miR-379-5p	115666	4225.49	4.7743	6.6515e-63	1.3738e-61
ocu-miR-873-3p	11.6461	0	4.8948	0.0019196	0.0039496
ocu-miR-127-5p	5664.34	176.062	5.0021	2.0109e-69	5.9991e-68
ocu-miR-376a-3p	648.926	18.7005	5.0887	5.2571e-39	5.0412e-38
ocu-miR-105b-5p	13.562	0	5.1274	0.00060576	0.001317
ocu-miR-323a-3p	3619.5	101.89	5.1563	1.0653e-74	4.4004e-73
ocu-miR-299-3p	12627.4	349.961	5.1672	2.7667e-67	7.4286e-66
ocu-miR-12092-3p	222.28	5.38574	5.2067	8.2436e-18	4.0244e-17
ocu-miR-188-5p	363.957	9.89	5.2263	2.458e-22	1.5e-21
ocu-miR-105a-5p	471.093	12.0932	5.2536	1.443e-28	1.123e-27
ocu-miR-452-5p	5531.93	137.832	5.3113	1.9986e-40	2.025e-39
ocu-miR-409-3p	8409.55	207.237	5.3324	5.5475e-51	8.0513e-50
ocu-miR-335-5p	382.373	8.25522	5.4612	2.2156e-20	1.2266e-19
ocu-miR-411-3p	12925.2	287.474	5.4869	1.9689e-97	2.0707e-95
ocu-miR-432-5p	13532.1	266.227	5.6637	9.3275e-116	2.5044e-113
ocu-miR-379-3p	1404.53	24.6481	5.7592	9.8876e-55	1.609e-53
ocu-miR-12092-5p	2749.02	41.723	6.0292	3.437e-64	7.3827e-63
ocu-miR-335-3p	5982.13	90.5439	6.0384	1.2545e-55	2.2455e-54
ocu-miR-433-3p	9028.63	120.822	6.224	2.3136e-97	2.0707e-95
ocu-miR-154-3p	1313.43	15.147	6.3508	1.339e-49	1.8436e-48
ocu-miR-758-3p	1172.93	13.8878	6.4061	2.7299e-55	4.7289e-54
ocu-miR-370-3p	8316.47	93.8796	6.465	1.1733e-41	1.2602e-40
ocu-miR-1197-3p	447.539	4.31083	6.5603	3.2692e-24	2.1944e-23
ocu-miR-452-3p	559.63	5.22593	6.6734	3.6817e-30	3.0416e-29
ocu-miR-503-5p	1187.04	10.4341	6.7718	1.3124e-44	1.6017e-43
novel_38	1198.38	10.4096	6.8591	2.9599e-39	2.8899e-38
ocu-miR-410-3p	6721.21	49.0128	7.1265	7.7804e-107	1.0445e-104
ocu-miR-541-3p	1538.79	4.85949	8.3164	3.6699e-43	4.1057e-42

## Sheet: Child vs Adult
sRNA	Child_readcount	Adult_readcount	log2FoldChange	pval	padj
novel_276	0	5.08878	-5.106	0.011452	0.030191
ocu-miR-200c-3p	1.29103	22.0753	-4.0915	0.0014612	0.0052038
novel_252	1.11975	16.2432	-3.9059	0.00018593	0.00089869
ocu-miR-24-5p	24.4681	111.063	-2.17	1.264e-06	9.5031e-06
ocu-miR-29b-3p	37.5305	148.509	-1.9779	2.157e-07	1.8244e-06
ocu-let-7b-3p	13.3799	50.4274	-1.9046	0.00017798	0.00087059
ocu-miR-29c-3p	75.495	280.769	-1.8916	2.118e-10	2.3241e-09
ocu-miR-29c-5p	218.566	777.886	-1.8301	8.1982e-08	7.2358e-07
novel_413	11.3472	38.6371	-1.7408	0.0034999	0.010526
ocu-miR-449a-5p	12.6296	40.5337	-1.6852	0.0015854	0.0055973
ocu-miR-181a-2-3p	348.989	1043.17	-1.578	2.3084e-08	2.343e-07
ocu-miR-197-3p	23.829	70.7083	-1.572	7.2415e-05	0.00037894
ocu-miR-6529-5p	593.897	1742.87	-1.5522	1.2472e-10	1.4066e-09
ocu-miR-22-5p	819.752	2334.51	-1.5093	7.6976e-06	5.0407e-05
ocu-miR-486-3p	23.5105	66.6174	-1.4973	0.0017939	0.0062522
ocu-miR-146a-5p	27.6224	77.1704	-1.4967	0.0034483	0.010448
novel_127	10.8943	30.332	-1.4552	0.013816	0.035059
ocu-miR-22-3p	55929.7	150617	-1.4292	3.3373e-06	2.3361e-05
ocu-miR-21-5p	192424	518101	-1.4289	4.9755e-11	6.3126e-10
ocu-miR-6529-3p	21.5397	57.7206	-1.4101	0.002787	0.0088031
ocu-miR-365-5p	103.331	269.333	-1.3855	0.00047759	0.0019151
ocu-miR-486-5p	2756.9	6888.05	-1.3211	0.00011511	0.00058419
ocu-miR-151-3p	9927.45	24545.3	-1.3059	9.1217e-07	7.1219e-06
ocu-miR-872-3p	387.42	954.438	-1.2989	3.9511e-05	0.0002228
ocu-miR-30a-3p	840.164	2048.66	-1.2861	4.8952e-06	3.3685e-05
ocu-miR-1307-3p	71.9597	167.8	-1.2173	0.00033337	0.0014099
ocu-miR-29a-3p	615.645	1428.59	-1.2132	6.5367e-05	0.00035089
ocu-miR-195-3p	169.282	387.557	-1.1912	0.00016486	0.00081627
ocu-miR-193b-5p	108.108	246.26	-1.1829	0.0038598	0.011356
ocu-miR-24-3p	13296.9	30031.2	-1.1754	0.00036572	0.0015307
ocu-miR-146b-5p	66.0579	148.11	-1.1744	0.014718	0.037116
ocu-miR-350-3p	34.0051	76.0409	-1.1636	0.0023804	0.00767
ocu-miR-27b-3p	94909	210792	-1.1512	1.9308e-06	1.4253e-05
ocu-miR-425-5p	2293.33	5050.87	-1.1393	1.0555e-05	6.6957e-05
ocu-miR-361-3p	677.648	1490.88	-1.1384	2.0026e-05	0.00012319
ocu-miR-328-3p	53.1801	117.098	-1.1319	0.0028051	0.0088031
ocu-miR-423-5p	2141.06	4619.58	-1.1091	2.9976e-06	2.1351e-05
ocu-miR-423-3p	1897.26	3977.45	-1.0676	2.6312e-06	1.9076e-05
ocu-miR-744-5p	457.466	931.309	-1.024	0.0018624	0.0063541
ocu-miR-148a-5p	394.695	797.083	-1.0124	0.00026446	0.0011799
ocu-miR-151-5p	129.653	261.464	-1.0102	0.0014194	0.0050997
ocu-miR-193b-3p	3679.33	7333.36	-0.99496	0.00027745	0.0012244
ocu-let-7b-5p	10125.2	20175.4	-0.99465	0.00096503	0.0036278
ocu-miR-101-3p	67034.7	132635	-0.98447	7.8364e-05	0.00040273
ocu-miR-30c-2-3p	309.045	609.616	-0.98115	2.1525e-05	0.00013043
ocu-miR-302a-5p	160.132	316.554	-0.97813	0.0028546	0.0088471
ocu-miR-10b-3p	152.002	298.825	-0.97758	0.019894	0.049251
ocu-miR-365-3p	1056.56	2013.95	-0.93089	0.00051383	0.0020254
ocu-miR-23b-3p	3331.18	6284.06	-0.91577	0.010157	0.027676
ocu-miR-150-5p	773.583	1421.19	-0.87848	0.000308	0.0013303
ocu-miR-26a-5p	297404	540225	-0.86114	6.5128e-05	0.00035089
ocu-miR-361-5p	180.476	326.599	-0.85721	0.0028187	0.0088031
ocu-miR-425-3p	170.725	308.857	-0.8541	0.0018018	0.0062522
ocu-miR-30e-3p	1795.35	3219.86	-0.84288	0.0010319	0.0038437
ocu-miR-133b-3p	4629.4	8259.81	-0.83522	0.0018484	0.0063541
ocu-let-7a-5p	34673.4	60366.3	-0.79991	0.0013335	0.0048341
ocu-miR-133a-3p	124874	213001	-0.77039	0.013376	0.034591
ocu-miR-7a-3p	121.875	205.641	-0.75599	0.012427	0.032342
ocu-miR-10a-5p	9868.8	16413.3	-0.73402	0.013501	0.034692
ocu-miR-1-3p	2.5214e+06	4.14175e+06	-0.71602	0.00041333	0.0016781
ocu-miR-30a-5p	24431.5	39898.6	-0.70763	0.0048779	0.014146
ocu-miR-133a-5p	3011.07	4896.51	-0.70111	0.0062563	0.017888
ocu-miR-195-5p	362.582	585.884	-0.69068	0.0056733	0.016336
ocu-miR-16a-5p	2161.86	3339.72	-0.62744	0.016523	0.041155
ocu-miR-140-3p	4404.27	6639.64	-0.59228	0.0083892	0.023653
ocu-miR-26b-5p	3838.96	5737.65	-0.57978	0.015134	0.037929
ocu-let-7f-5p	96185.8	143653	-0.57869	0.0038035	0.011272
ocu-miR-15b-5p	334.643	213.584	0.64434	0.013592	0.034707
ocu-miR-502a-3p	4533.66	2868.38	0.6609	0.009511	0.026269
ocu-miR-500-3p	4614.84	2898.47	0.67144	0.0081036	0.023007
ocu-miR-676-3p	787.732	466.247	0.75557	0.010891	0.029284
ocu-miR-199a-3p	18179	10415.5	0.80351	0.00041092	0.0016781
ocu-miR-152-3p	1172.04	637.302	0.87877	0.00048115	0.0019151
ocu-miR-708-3p	569.788	304.244	0.90712	0.011196	0.02971
ocu-miR-532-5p	19166.6	10117.2	0.92185	0.00079812	0.0030569
ocu-miR-653-5p	725.974	378.974	0.93621	0.00024891	0.0011426
ocu-miR-20a-5p	1092.35	563.29	0.95406	0.0021622	0.0070793
ocu-miR-30d-3p	156.506	78.5481	0.99186	0.00068211	0.0026375
ocu-miR-199a-5p	7062.64	3534.11	0.99851	0.0036889	0.011012
ocu-miR-17-5p	404.929	189.219	1.0923	0.00039715	0.0016454
ocu-miR-502b-5p	90.6661	38.2312	1.2228	0.0047846	0.013975
ocu-miR-19b-3p	723.202	296.876	1.2798	0.00019489	0.00092007
ocu-miR-2387-5p	129.859	47.0508	1.4495	0.0010916	0.0040291
ocu-miR-660-5p	1326.34	472.637	1.4866	1.044e-10	1.2111e-09
ocu-miR-224-5p	252.073	87.1852	1.5293	0.0019086	0.006404
novel_32	272.533	89.303	1.6199	3.3995e-05	0.00019492
ocu-miR-130b-5p	61.2693	19.1386	1.6583	0.00053632	0.0020937
ocu-miR-335-3p	183.472	55.3487	1.7282	0.00022677	0.0010582
ocu-miR-509b-5p	62.993	17.9452	1.7849	0.0090924	0.025284
ocu-miR-503-5p	23.0882	6.31034	1.8395	0.011704	0.030658
ocu-miR-409-3p	467.572	125.362	1.8946	0.00019034	0.00090917
ocu-miR-424-3p	382.522	102.765	1.9003	3.5212e-08	3.3247e-07
ocu-miR-452-5p	326.479	84.0834	1.949	0.00013209	0.00066207
ocu-miR-12093-3p	712.416	182.872	1.9628	6.8626e-07	5.4632e-06
ocu-miR-329-3p	79.8583	19.291	2.0676	5.8065e-06	3.9291e-05
ocu-miR-424-5p	325.19	71.1206	2.1833	3.2332e-12	5.4694e-11
ocu-miR-323a-3p	286.944	61.2839	2.2328	1.8209e-11	2.5493e-10
ocu-miR-370-3p	280.558	57.7586	2.2808	0.00031203	0.0013335
ocu-miR-450a-2-3p	15.2279	3.06991	2.3512	0.010314	0.027917
ocu-miR-379-5p	13261.4	2561.09	2.3722	2.9298e-10	3.1303e-09
ocu-miR-758-3p	44.6217	8.2269	2.4325	3.4087e-05	0.00019492
ocu-miR-487b-3p	468.258	85.0741	2.4528	6.4386e-18	1.8672e-16
ocu-miR-335-5p	29.1001	5.08878	2.4814	0.0012307	0.0045013
ocu-miR-450b-5p	2544.15	449.774	2.4977	4.1748e-14	8.9208e-13
ocu-miR-450a-5p	6265.62	1088.59	2.5246	3.9861e-18	1.2449e-16
ocu-miR-136-5p	120.343	21.2195	2.5304	4.0688e-08	3.7544e-07
ocu-miR-542-5p	23.3455	4.32051	2.5402	0.0024859	0.007947
novel_38	37.2115	6.41059	2.5594	0.0031374	0.0095774
ocu-miR-542-3p	2649.09	448.238	2.563	2.2317e-18	7.5504e-17
ocu-miR-381-3p	205579	33096.2	2.635	1.8817e-13	3.638e-12
ocu-miR-12092-3p	22.454	3.31163	2.6715	0.001937	0.0064461
novel_65	94.3477	14.5172	2.6801	1.3443e-05	8.3968e-05
ocu-miR-654-3p	340.185	51.6689	2.7351	3.9858e-11	5.2201e-10
ocu-miR-134-5p	871.779	127.561	2.7662	2.4232e-07	2.0078e-06
ocu-miR-12092-5p	172.829	25.2934	2.7665	6.3309e-12	9.886e-11
ocu-miR-382-3p	195.913	28.4666	2.7903	3.3319e-10	3.4686e-09
ocu-miR-889-5p	32.1164	4.70165	2.796	0.00029811	0.0013014
ocu-miR-889-3p	5494.96	760.222	2.8537	5.5404e-34	1.1247e-31
ocu-miR-708-5p	70.9818	9.50261	2.869	2.7692e-08	2.7422e-07
ocu-miR-377-3p	147.539	19.4124	2.9031	5.3103e-11	6.5333e-10
ocu-miR-487a-5p	47.6336	5.94831	2.9213	1.0528e-05	6.6957e-05
ocu-miR-154-5p	164.757	21.0672	2.9533	3.9387e-14	8.884e-13
ocu-miR-136-3p	5554.83	709.582	2.9687	5.2778e-23	3.0611e-21
ocu-miR-154-3p	73.5524	8.99217	2.974	6.3498e-06	4.2263e-05
ocu-miR-411-5p	32207.9	4081.6	2.9802	8.0698e-17	2.0477e-15
ocu-miR-656-3p	719.671	88.1429	3.0321	7.7836e-26	6.3202e-24
ocu-miR-382-5p	472.619	57.1521	3.0343	7.6414e-18	2.0683e-16
ocu-miR-379-3p	131.68	14.8983	3.1088	1.3039e-07	1.1263e-06
ocu-miR-337-5p	63.5945	7.51278	3.1345	6.2268e-08	5.6179e-07
ocu-miR-539-5p	178.112	19.4546	3.1611	3.8312e-12	6.2219e-11
ocu-miR-127-3p	86024.9	9571.48	3.1679	1.1357e-26	1.1527e-24
ocu-miR-655-3p	480.539	52.2887	3.2138	3.7963e-21	1.5413e-19
ocu-miR-495-3p	5942.25	604.248	3.2971	1.4988e-15	3.5795e-14
ocu-miR-337-3p	754.193	76.1723	3.3009	1.835e-24	1.2417e-22
ocu-miR-376a-3p	116.743	11.351	3.3476	3.8806e-11	5.2201e-10
ocu-miR-410-3p	297.695	29.2469	3.3596	1.1876e-11	1.722e-10
ocu-miR-381-5p	268.378	25.118	3.3861	7.6615e-12	1.1521e-10
ocu-miR-1197-3p	30.0894	2.63967	3.426	3.1045e-05	0.0001844
ocu-miR-452-3p	34.8376	3.11807	3.4318	4.1328e-05	0.00022985
ocu-miR-433-3p	778.196	71.6702	3.438	1.4636e-22	7.4277e-21
ocu-miR-409-5p	562.979	50.8387	3.4543	7.1615e-22	3.2306e-20
ocu-miR-365-2-5p	38.4649	3.26348	3.5502	6.5684e-05	0.00035089
ocu-miR-411-3p	2178.2	171.269	3.6673	1.0892e-12	1.9226e-11
ocu-miR-299-3p	2819.03	212.219	3.7299	2.333e-13	4.3054e-12
ocu-miR-370-5p	98.3335	7.22196	3.7893	6.7203e-11	8.0248e-10
ocu-miR-127-5p	1605.79	106.741	3.9089	1.8602e-30	2.5175e-28
ocu-miR-299-5p	239.437	13.5775	4.1125	6.1542e-21	2.2715e-19
ocu-miR-432-5p	3032.7	161.09	4.2335	1.6981e-35	6.8943e-33
ocu-miR-541-3p	130.067	2.9275	5.4853	1.0077e-13	2.0456e-12
