# Supplementary material for: Dynamic changes of miRNAs in skeletal muscle development at New Zealand rabbits
Source: BMC Genomics. 2021 Jul 27;22:577. doi: 10.1186/s12864-021-07896-5 (PMC8314457; doi:10.1186/s12864-021-07896-5)
Supplement: Supplementary file 8 — Additional file 8: Table S4.The GO and KEGG analyses of up-regulated DEmiRNAs in fetus vs. child group. [file 12864_2021_7896_MOESM8_ESM.xls]

## Sheet: GO
GO_accession	Description	Term_type	Over_represented_pValue	Corrected_pValue	DEG_item	DEG_list	Bg_item	Bg_list	Gene_names
GO:0005576	extracellular region	cellular_component	2.1339e-12	3.9111e-08	273	2932	1062	17125	ENSOCUG00000007039,ENSOCUG00000011112,ENSOCUG00000010761,ENSOCUG00000014998,ENSOCUG00000010189,ENSOCUG00000000986,ENSOCUG00000016448,ENSOCUG00000015834,ENSOCUG00000016603,ENSOCUG00000006484,ENSOCUG00000025508,ENSOCUG00000003870,ENSOCUG00000008818,ENSOCUG00000012959,ENSOCUG00000007986,ENSOCUG00000009616,ENSOCUG00000017576,ENSOCUG00000007988,ENSOCUG00000008065,ENSOCUG00000008103,ENSOCUG00000017302,…
GO:0051234	establishment of localization	biological_process	1.4781e-11	9.042e-08	690	2932	2948	17125	ENSOCUG00000012157,ENSOCUG00000007065,ENSOCUG00000005094,ENSOCUG00000013373,ENSOCUG00000016168,ENSOCUG00000005164,ENSOCUG00000023621,ENSOCUG00000017328,ENSOCUG00000013626,ENSOCUG00000016511,ENSOCUG00000026844,ENSOCUG00000013806,ENSOCUG00000022575,ENSOCUG00000010107,ENSOCUG00000011835,ENSOCUG00000004635,ENSOCUG00000004158,ENSOCUG00000014781,ENSOCUG00000022301,ENSOCUG00000014965,ENSOCUG00000005780,…
GO:0051179	localization	biological_process	1.48e-11	9.042e-08	882	2932	3874	17125	ENSOCUG00000015388,ENSOCUG00000005869,ENSOCUG00000016487,ENSOCUG00000008476,ENSOCUG00000013076,ENSOCUG00000008411,ENSOCUG00000002658,ENSOCUG00000014471,ENSOCUG00000024081,ENSOCUG00000004707,ENSOCUG00000023733,ENSOCUG00000008490,ENSOCUG00000010093,ENSOCUG00000024530,ENSOCUG00000013176,ENSOCUG00000016280,ENSOCUG00000023813,ENSOCUG00000004304,ENSOCUG00000027452,ENSOCUG00000000585,ENSOCUG00000017348,…
GO:0006810	transport	biological_process	3.8565e-11	1.7671e-07	667	2932	2852	17125	ENSOCUG00000013474,ENSOCUG00000013292,ENSOCUG00000009585,ENSOCUG00000004355,ENSOCUG00000016297,ENSOCUG00000014740,ENSOCUG00000006448,ENSOCUG00000006107,ENSOCUG00000023383,ENSOCUG00000029016,ENSOCUG00000007809,ENSOCUG00000013858,ENSOCUG00000021091,ENSOCUG00000014545,ENSOCUG00000009943,ENSOCUG00000015374,ENSOCUG00000005602,ENSOCUG00000004827,ENSOCUG00000002580,ENSOCUG00000026908,ENSOCUG00000009094,…
GO:1902578	single-organism localization	biological_process	4.2445e-10	1.5559e-06	631	2932	2711	17125	ENSOCUG00000009094,ENSOCUG00000026908,ENSOCUG00000015374,ENSOCUG00000005602,ENSOCUG00000004827,ENSOCUG00000002580,ENSOCUG00000008094,ENSOCUG00000015723,ENSOCUG00000021388,ENSOCUG00000009833,ENSOCUG00000012213,ENSOCUG00000000382,ENSOCUG00000005924,ENSOCUG00000027759,ENSOCUG00000007797,ENSOCUG00000011017,ENSOCUG00000012313,ENSOCUG00000010172,ENSOCUG00000001011,ENSOCUG00000026358,ENSOCUG00000011360,…
GO:0044765	single-organism transport	biological_process	5.85e-10	1.787e-06	594	2932	2541	17125	ENSOCUG00000007702,ENSOCUG00000009732,ENSOCUG00000010569,ENSOCUG00000013672,ENSOCUG00000023757,ENSOCUG00000015024,ENSOCUG00000016761,ENSOCUG00000016948,ENSOCUG00000007538,ENSOCUG00000002185,ENSOCUG00000023923,ENSOCUG00000017021,ENSOCUG00000021279,ENSOCUG00000016101,ENSOCUG00000014370,ENSOCUG00000004222,ENSOCUG00000024216,ENSOCUG00000010197,ENSOCUG00000022309,ENSOCUG00000010620,ENSOCUG00000024393,…
GO:0044699	single-organism process	biological_process	5.2894e-09	1.3849e-05	1990	2932	10549	17125	ENSOCUG00000002025,ENSOCUG00000004187,ENSOCUG00000022141,ENSOCUG00000003870,ENSOCUG00000010172,ENSOCUG00000017576,ENSOCUG00000001011,ENSOCUG00000007988,ENSOCUG00000011360,ENSOCUG00000026358,ENSOCUG00000007439,ENSOCUG00000021337,ENSOCUG00000004403,ENSOCUG00000001596,ENSOCUG00000015157,ENSOCUG00000004925,ENSOCUG00000008094,ENSOCUG00000021388,ENSOCUG00000001920,ENSOCUG00000015723,ENSOCUG00000022945,…
CUG00000021468,ENSOCUG00000008171,ENSOCUG00000010396,ENSOCUG00000002849,ENSOCUG00000027444,ENSOCUG00000010260,ENSOCUG00000024073,ENSOCUG00000015494,ENSOCUG00000008275,ENSOCUG00000021984,ENSOCUG00000015870,ENSOCUG00000003000,ENSOCUG00000002056,ENSOCUG00000004118,ENSOCUG00000012583,ENSOCUG00000021430,ENSOCUG00000006959,ENSOCUG00000021019,ENSOCUG00000029644,ENSOCUG00000000015,ENSOCUG00000002903,ENSO…
GO:0044459	plasma membrane part	cellular_component	1.4582e-08	3.3407e-05	302	2932	1180	17125	ENSOCUG00000029644,ENSOCUG00000000146,ENSOCUG00000017033,ENSOCUG00000014125,ENSOCUG00000001727,ENSOCUG00000010062,ENSOCUG00000010766,ENSOCUG00000005780,ENSOCUG00000014965,ENSOCUG00000005794,ENSOCUG00000014781,ENSOCUG00000009990,ENSOCUG00000006047,ENSOCUG00000009180,ENSOCUG00000022549,ENSOCUG00000009698,ENSOCUG00000005575,ENSOCUG00000013626,ENSOCUG00000008381,ENSOCUG00000001822,ENSOCUG00000004635,…
GO:0044421	extracellular region part	cellular_component	1.0599e-07	0.00021585	181	2932	705	17125	ENSOCUG00000014317,ENSOCUG00000007039,ENSOCUG00000011112,ENSOCUG00000010189,ENSOCUG00000008771,ENSOCUG00000002974,ENSOCUG00000014998,ENSOCUG00000010040,ENSOCUG00000024530,ENSOCUG00000016280,ENSOCUG00000024081,ENSOCUG00000025508,ENSOCUG00000016603,ENSOCUG00000007084,ENSOCUG00000020975,ENSOCUG00000012959,ENSOCUG00000008818,ENSOCUG00000013175,ENSOCUG00000007986,ENSOCUG00000020733,ENSOCUG00000017576,…
GO:0005615	extracellular space	cellular_component	1.3643e-07	0.00025004	146	2932	560	17125	ENSOCUG00000012906,ENSOCUG00000015957,ENSOCUG00000021580,ENSOCUG00000009967,ENSOCUG00000010104,ENSOCUG00000029460,ENSOCUG00000013676,ENSOCUG00000002782,ENSOCUG00000006671,ENSOCUG00000014424,ENSOCUG00000007302,ENSOCUG00000000380,ENSOCUG00000000122,ENSOCUG00000006863,ENSOCUG00000000280,ENSOCUG00000000355,ENSOCUG00000010027,ENSOCUG00000016068,ENSOCUG00000007935,ENSOCUG00000024871,ENSOCUG00000029657,…
GO:0098805	whole membrane	cellular_component	1.962e-07	0.0003269	233	2932	888	17125	ENSOCUG00000013567,ENSOCUG00000013485,ENSOCUG00000004377,ENSOCUG00000026699,ENSOCUG00000005575,ENSOCUG00000000781,ENSOCUG00000015038,ENSOCUG00000000988,ENSOCUG00000009698,ENSOCUG00000007303,ENSOCUG00000009990,ENSOCUG00000026563,ENSOCUG00000011955,ENSOCUG00000015103,ENSOCUG00000005794,ENSOCUG00000009180,ENSOCUG00000005062,ENSOCUG00000006106,ENSOCUG00000006047,ENSOCUG00000017064,ENSOCUG00000006632,…
GO:0071702	organic substance transport	biological_process	2.5478e-07	0.00038913	325	2932	1341	17125	ENSOCUG00000005631,ENSOCUG00000005789,ENSOCUG00000023521,ENSOCUG00000008830,ENSOCUG00000000744,ENSOCUG00000010728,ENSOCUG00000025493,ENSOCUG00000007507,ENSOCUG00000003868,ENSOCUG00000009263,ENSOCUG00000008605,ENSOCUG00000001197,ENSOCUG00000013750,ENSOCUG00000029756,ENSOCUG00000013771,ENSOCUG00000028183,ENSOCUG00000004669,ENSOCUG00000027218,ENSOCUG00000009566,ENSOCUG00000024334,ENSOCUG00000026506,…
GO:0009605	response to external stimulus	biological_process	8.0149e-06	0.0113	298	2932	1307	17125	ENSOCUG00000000258,ENSOCUG00000022857,ENSOCUG00000017852,ENSOCUG00000025029,ENSOCUG00000000786,ENSOCUG00000006694,ENSOCUG00000029667,ENSOCUG00000007576,ENSOCUG00000013851,ENSOCUG00000004305,ENSOCUG00000011466,ENSOCUG00000000686,ENSOCUG00000027507,ENSOCUG00000028026,ENSOCUG00000023611,ENSOCUG00000014249,ENSOCUG00000010489,ENSOCUG00000014777,ENSOCUG00000004668,ENSOCUG00000021689,ENSOCUG00000002155,…
GO:0048518	positive regulation of biological process	biological_process	8.8861e-06	0.011633	801	2932	3701	17125	ENSOCUG00000005982,ENSOCUG00000010009,ENSOCUG00000001908,ENSOCUG00000028137,ENSOCUG00000006179,ENSOCUG00000009600,ENSOCUG00000011957,ENSOCUG00000006797,ENSOCUG00000001159,ENSOCUG00000003479,ENSOCUG00000016862,ENSOCUG00000007757,ENSOCUG00000014439,ENSOCUG00000014625,ENSOCUG00000005551,ENSOCUG00000002183,ENSOCUG00000004923,ENSOCUG00000003879,ENSOCUG00000016141,ENSOCUG00000012312,ENSOCUG00000005819,…
GO:0055085	transmembrane transport	biological_process	1.0955e-05	0.012549	243	2932	990	17125	ENSOCUG00000016130,ENSOCUG00000016305,ENSOCUG00000010764,ENSOCUG00000001197,ENSOCUG00000000410,ENSOCUG00000005379,ENSOCUG00000008033,ENSOCUG00000014136,ENSOCUG00000000540,ENSOCUG00000001627,ENSOCUG00000023792,ENSOCUG00000027218,ENSOCUG00000003187,ENSOCUG00000012093,ENSOCUG00000016088,ENSOCUG00000000076,ENSOCUG00000015007,ENSOCUG00000023061,ENSOCUG00000017105,ENSOCUG00000003868,ENSOCUG00000007887,…
GO:0098589	membrane region	cellular_component	1.1729e-05	0.012645	148	2932	541	17125	ENSOCUG00000000651,ENSOCUG00000024814,ENSOCUG00000006113,ENSOCUG00000016596,ENSOCUG00000011386,ENSOCUG00000004174,ENSOCUG00000010104,ENSOCUG00000017771,ENSOCUG00000011768,ENSOCUG00000000355,ENSOCUG00000005042,ENSOCUG00000000580,ENSOCUG00000015240,ENSOCUG00000024091,ENSOCUG00000003283,ENSOCUG00000000073,ENSOCUG00000016132,ENSOCUG00000013036,ENSOCUG00000027279,ENSOCUG00000007462,ENSOCUG00000000674,…
GO:0044444	cytoplasmic part	cellular_component	1.2493e-05	0.012721	1053	2932	5247	17125	ENSOCUG00000015788,ENSOCUG00000010829,ENSOCUG00000010843,ENSOCUG00000010695,ENSOCUG00000024417,ENSOCUG00000008240,ENSOCUG00000015430,ENSOCUG00000022412,ENSOCUG00000014596,ENSOCUG00000027924,ENSOCUG00000001290,ENSOCUG00000012001,ENSOCUG00000005741,ENSOCUG00000000102,ENSOCUG00000017934,ENSOCUG00000014307,ENSOCUG00000022015,ENSOCUG00000012267,ENSOCUG00000025377,ENSOCUG00000001759,ENSOCUG00000007792,…
GO:0044763	single-organism cellular process	biological_process	1.3658e-05	0.012892	1752	2932	9411	17125	ENSOCUG00000027936,ENSOCUG00000012674,ENSOCUG00000011938,ENSOCUG00000025868,ENSOCUG00000022168,ENSOCUG00000006573,ENSOCUG00000008561,ENSOCUG00000012028,ENSOCUG00000011512,ENSOCUG00000010146,ENSOCUG00000001012,ENSOCUG00000011064,ENSOCUG00000007788,ENSOCUG00000004052,ENSOCUG00000004146,ENSOCUG00000027920,ENSOCUG00000010321,ENSOCUG00000000796,ENSOCUG00000013282,ENSOCUG00000002746,ENSOCUG00000004374,…
CUG00000008922,ENSOCUG00000017484,ENSOCUG00000010027,ENSOCUG00000015699,ENSOCUG00000017891,ENSOCUG00000005429,ENSOCUG00000003139,ENSOCUG00000025853,ENSOCUG00000021637,ENSOCUG00000012067,ENSOCUG00000013228,ENSOCUG00000000200,ENSOCUG00000002874,ENSOCUG00000001955,ENSOCUG00000005627,ENSOCUG00000022059,ENSOCUG00000003383,ENSOCUG00000006953,ENSOCUG00000007482,ENSOCUG00000021376,ENSOCUG00000002562,ENSO…
GO:0050790	regulation of catalytic activity	biological_process	1.4068e-05	0.012892	307	2932	1315	17125	ENSOCUG00000023903,ENSOCUG00000005519,ENSOCUG00000009360,ENSOCUG00000025268,ENSOCUG00000024520,ENSOCUG00000005127,ENSOCUG00000015837,ENSOCUG00000029630,ENSOCUG00000004377,ENSOCUG00000016261,ENSOCUG00000011610,ENSOCUG00000011758,ENSOCUG00000000146,ENSOCUG00000021019,ENSOCUG00000006622,ENSOCUG00000009694,ENSOCUG00000024073,ENSOCUG00000016933,ENSOCUG00000016101,ENSOCUG00000024309,ENSOCUG00000014370,…
GO:0065009	regulation of molecular function	biological_process	1.9742e-05	0.01723	386	2932	1701	17125	ENSOCUG00000014545,ENSOCUG00000010189,ENSOCUG00000000227,ENSOCUG00000007039,ENSOCUG00000000699,ENSOCUG00000016445,ENSOCUG00000021496,ENSOCUG00000003973,ENSOCUG00000005505,ENSOCUG00000016945,ENSOCUG00000005668,ENSOCUG00000024550,ENSOCUG00000021605,ENSOCUG00000011555,ENSOCUG00000002802,ENSOCUG00000021601,ENSOCUG00000017425,ENSOCUG00000004663,ENSOCUG00000011746,ENSOCUG00000016603,ENSOCUG00000009585,…
GO:0060326	cell chemotaxis	biological_process	3.035e-05	0.023628	53	2932	180	17125	ENSOCUG00000000435,ENSOCUG00000012906,ENSOCUG00000011610,ENSOCUG00000025779,ENSOCUG00000016448,ENSOCUG00000025675,ENSOCUG00000016280,ENSOCUG00000010062,ENSOCUG00000025061,ENSOCUG00000002849,ENSOCUG00000014777,ENSOCUG00000026784,ENSOCUG00000017539,ENSOCUG00000005062,ENSOCUG00000025370,ENSOCUG00000021021,ENSOCUG00000002424,ENSOCUG00000002220,ENSOCUG00000002582,ENSOCUG00000025569,ENSOCUG00000010843,…
GO:0005794	Golgi apparatus	cellular_component	3.0753e-05	0.023628	195	2932	769	17125	ENSOCUG00000008426,ENSOCUG00000023270,ENSOCUG00000003863,ENSOCUG00000025107,ENSOCUG00000007502,ENSOCUG00000007985,ENSOCUG00000006953,ENSOCUG00000004068,ENSOCUG00000005315,ENSOCUG00000013391,ENSOCUG00000009989,ENSOCUG00000006204,ENSOCUG00000015958,ENSOCUG00000008739,ENSOCUG00000004621,ENSOCUG00000005281,ENSOCUG00000025291,ENSOCUG00000003381,ENSOCUG00000012017,ENSOCUG00000001989,ENSOCUG00000002574,…
GO:0005102	receptor binding	molecular_function	3.094e-05	0.023628	202	2932	875	17125	ENSOCUG00000011786,ENSOCUG00000025675,ENSOCUG00000004992,ENSOCUG00000013431,ENSOCUG00000010324,ENSOCUG00000025061,ENSOCUG00000025012,ENSOCUG00000003724,ENSOCUG00000029510,ENSOCUG00000010850,ENSOCUG00000010587,ENSOCUG00000000830,ENSOCUG00000005985,ENSOCUG00000002424,ENSOCUG00000006911,ENSOCUG00000004103,ENSOCUG00000010384,ENSOCUG00000006337,ENSOCUG00000002884,ENSOCUG00000014816,ENSOCUG00000000249,…
GO:0005737	cytoplasm	cellular_component	3.2879e-05	0.024104	1268	2932	6403	17125	ENSOCUG00000002510,ENSOCUG00000024029,ENSOCUG00000007781,ENSOCUG00000003674,ENSOCUG00000016720,ENSOCUG00000005305,ENSOCUG00000009103,ENSOCUG00000001620,ENSOCUG00000007049,ENSOCUG00000011422,ENSOCUG00000023366,ENSOCUG00000010699,ENSOCUG00000027250,ENSOCUG00000013867,ENSOCUG00000017744,ENSOCUG00000005721,ENSOCUG00000003178,ENSOCUG00000023061,ENSOCUG00000006735,ENSOCUG00000010633,ENSOCUG00000002009,…
GO:0032103	positive regulation of response to external stimulus	biological_process	3.7898e-05	0.026715	61	2932	202	17125	ENSOCUG00000000771,ENSOCUG00000015721,ENSOCUG00000014370,ENSOCUG00000007482,ENSOCUG00000012952,ENSOCUG00000010489,ENSOCUG00000003863,ENSOCUG00000027603,ENSOCUG00000010633,ENSOCUG00000023521,ENSOCUG00000014896,ENSOCUG00000016511,ENSOCUG00000016068,ENSOCUG00000013851,ENSOCUG00000004305,ENSOCUG00000016088,ENSOCUG00000007340,ENSOCUG00000011124,ENSOCUG00000012464,ENSOCUG00000016390,ENSOCUG00000009566,…
GO:0098772	molecular function regulator	molecular_function	4.9474e-05	0.033584	199	2932	817	17125	ENSOCUG00000000229,ENSOCUG00000016945,ENSOCUG00000016445,ENSOCUG00000021496,ENSOCUG00000003285,ENSOCUG00000006627,ENSOCUG00000017750,ENSOCUG00000000164,ENSOCUG00000007039,ENSOCUG00000000227,ENSOCUG00000013640,ENSOCUG00000015115,ENSOCUG00000005729,ENSOCUG00000011067,ENSOCUG00000010093,ENSOCUG00000016325,ENSOCUG00000024530,ENSOCUG00000000986,ENSOCUG00000017282,ENSOCUG00000009691,ENSOCUG00000014471,…
GO:0042289	MHC class II protein binding	molecular_function	5.4885e-05	0.035751	6	2932	6	17125	ENSOCUG00000013629,ENSOCUG00000011196,ENSOCUG00000029569,ENSOCUG00000012911,ENSOCUG00000005434,ENSOCUG00000003863
GO:0001935	endothelial cell proliferation	biological_process	5.8357e-05	0.035751	29	2932	75	17125	ENSOCUG00000022530,ENSOCUG00000011610,ENSOCUG00000021601,ENSOCUG00000013623,ENSOCUG00000009526,ENSOCUG00000007635,ENSOCUG00000026784,ENSOCUG00000014903,ENSOCUG00000008171,ENSOCUG00000003528,ENSOCUG00000011786,ENSOCUG00000000786,ENSOCUG00000010062,ENSOCUG00000016292,ENSOCUG00000010728,ENSOCUG00000010189,ENSOCUG00000005062,ENSOCUG00000014596,ENSOCUG00000003479,ENSOCUG00000008567,ENSOCUG00000001301,…
GO:0006897	endocytosis	biological_process	5.9198e-05	0.035751	95	2932	329	17125	ENSOCUG00000007742,ENSOCUG00000024755,ENSOCUG00000004923,ENSOCUG00000000185,ENSOCUG00000008604,ENSOCUG00000007617,ENSOCUG00000012464,ENSOCUG00000008922,ENSOCUG00000007624,ENSOCUG00000000167,ENSOCUG00000017073,ENSOCUG00000016068,ENSOCUG00000006469,ENSOCUG00000006388,ENSOCUG00000009241,ENSOCUG00000013765,ENSOCUG00000021337,ENSOCUG00000022346,ENSOCUG00000010500,ENSOCUG00000004569,ENSOCUG00000016862,…
GO:0050921	positive regulation of chemotaxis	biological_process	6.047e-05	0.035751	30	2932	84	17125	ENSOCUG00000025569,ENSOCUG00000029416,ENSOCUG00000002582,ENSOCUG00000023521,ENSOCUG00000002220,ENSOCUG00000027603,ENSOCUG00000010384,ENSOCUG00000000380,ENSOCUG00000003863,ENSOCUG00000012952,ENSOCUG00000014370,ENSOCUG00000021021,ENSOCUG00000005062,ENSOCUG00000000771,ENSOCUG00000007576,ENSOCUG00000011835,ENSOCUG00000025675,ENSOCUG00000016448,ENSOCUG00000016280,ENSOCUG00000010062,ENSOCUG00000025029,…
GO:0006955	immune response	biological_process	6.5342e-05	0.037424	173	2932	727	17125	ENSOCUG00000029663,ENSOCUG00000014373,ENSOCUG00000013567,ENSOCUG00000008297,ENSOCUG00000004728,ENSOCUG00000027474,ENSOCUG00000005845,ENSOCUG00000007401,ENSOCUG00000023532,ENSOCUG00000026027,ENSOCUG00000012271,ENSOCUG00000002849,ENSOCUG00000010062,ENSOCUG00000021689,ENSOCUG00000014903,ENSOCUG00000001105,ENSOCUG00000009582,ENSOCUG00000029644,ENSOCUG00000015875,ENSOCUG00000000536,ENSOCUG00000000504,…
GO:0048523	negative regulation of cellular process	biological_process	6.7771e-05	0.03764	615	2932	2863	17125	ENSOCUG00000004663,ENSOCUG00000011746,ENSOCUG00000016603,ENSOCUG00000014485,ENSOCUG00000021605,ENSOCUG00000024126,ENSOCUG00000016448,ENSOCUG00000003790,ENSOCUG00000017282,ENSOCUG00000029295,ENSOCUG00000014986,ENSOCUG00000007432,ENSOCUG00000007039,ENSOCUG00000010189,ENSOCUG00000016945,ENSOCUG00000013369,ENSOCUG00000000278,ENSOCUG00000005505,ENSOCUG00000001104,ENSOCUG00000013018,ENSOCUG00000023510,…
GO:0008284	positive regulation of cell proliferation	biological_process	7.1688e-05	0.038269	124	2932	481	17125	ENSOCUG00000004925,ENSOCUG00000029587,ENSOCUG00000002183,ENSOCUG00000001955,ENSOCUG00000012067,ENSOCUG00000007797,ENSOCUG00000007622,ENSOCUG00000013623,ENSOCUG00000009034,ENSOCUG00000022850,ENSOCUG00000005903,ENSOCUG00000005429,ENSOCUG00000023510,ENSOCUG00000014183,ENSOCUG00000007069,ENSOCUG00000001725,ENSOCUG00000012464,ENSOCUG00000005819,ENSOCUG00000028137,ENSOCUG00000024383,ENSOCUG00000027603,…
GO:0071705	nitrogen compound transport	biological_process	7.308e-05	0.038269	103	2932	376	17125	ENSOCUG00000013515,ENSOCUG00000023923,ENSOCUG00000007507,ENSOCUG00000003868,ENSOCUG00000014370,ENSOCUG00000011611,ENSOCUG00000017308,ENSOCUG00000005164,ENSOCUG00000005946,ENSOCUG00000000744,ENSOCUG00000005094,ENSOCUG00000005789,ENSOCUG00000000076,ENSOCUG00000009732,ENSOCUG00000009953,ENSOCUG00000010524,ENSOCUG00000009566,ENSOCUG00000012093,ENSOCUG00000006670,ENSOCUG00000026844,ENSOCUG00000016511,…
GO:1901700	response to oxygen-containing compound	biological_process	8.6246e-05	0.042957	172	2932	696	17125	ENSOCUG00000022850,ENSOCUG00000015684,ENSOCUG00000000167,ENSOCUG00000004612,ENSOCUG00000003179,ENSOCUG00000012464,ENSOCUG00000008604,ENSOCUG00000017143,ENSOCUG00000021388,ENSOCUG00000000069,ENSOCUG00000005078,ENSOCUG00000017302,ENSOCUG00000006516,ENSOCUG00000013105,ENSOCUG00000025433,ENSOCUG00000015721,ENSOCUG00000012439,ENSOCUG00000007439,ENSOCUG00000012345,ENSOCUG00000013175,ENSOCUG00000007281,…
GO:0098590	plasma membrane region	cellular_component	8.6721e-05	0.042957	120	2932	436	17125	ENSOCUG00000016088,ENSOCUG00000008381,ENSOCUG00000001822,ENSOCUG00000022332,ENSOCUG00000027218,ENSOCUG00000010702,ENSOCUG00000007744,ENSOCUG00000004158,ENSOCUG00000022234,ENSOCUG00000012883,ENSOCUG00000029667,ENSOCUG00000004635,ENSOCUG00000016354,ENSOCUG00000022309,ENSOCUG00000017852,ENSOCUG00000028052,ENSOCUG00000016130,ENSOCUG00000025824,ENSOCUG00000017308,ENSOCUG00000007374,ENSOCUG00000002185,…

## Sheet: KEGG
##Databases: KEGG PATHWAY
##Statistical test method: hypergeometric test / Fisher's exact test
##FDR correction method: Benjamini and Hochberg
#Term	Database	ID	Input number	Background number	P-Value	Corrected P-Value	Input	KEGG_ID/KO	Entrez_ID	Hyperlink
Focal adhesion	KEGG PATHWAY	ocu04510	57	208	0.00385685	0.456525	ENSOCUG00000000637|ENSOCUG00000014602|ENSOCUG00000011285|ENSOCUG00000007472|ENSOCUG00000010203|ENSOCUG00000013064|ENSOCUG00000021019|ENSOCUG00000005062|ENSOCUG00000009990|ENSOCUG00000009869|ENSOCUG00000005076|ENSOCUG00000013369|ENSOCUG00000008523|ENSOCUG00000015312|ENSOCUG00000006783|ENSOCUG00000027230|ENSOCUG00000001046|ENSOCUG00000025586|ENSOCUG00000010569|ENSOCUG00000025192|ENSOCUG00000015992|…	ocu:100343384|ocu:100353546|ocu:100341934|ocu:103345754|ocu:100358920|ocu:100354375|ocu:100340353|ocu:100008607|ocu:100348594|ocu:100346886|ocu:100353972|ocu:100009172|ocu:100343352|ocu:100008912|ocu:100009165|ocu:103345292|ocu:100344425|ocu:100353304|ocu:100009554|ocu:100343947|ocu:100350323|ocu:100345250|ocu:100353054|ocu:100342872|ocu:100342500|ocu:100348718|ocu:100344251|ocu:100356474|ocu:100…	100343384|100353546|100341934|103345754|100358920|100354375|100340353|100008607|100348594|100346886|100353972|100009172|100343352|100008912|100009165|103345292|100344425|100353304|100009554|100343947|100350323|100345250|100353054|100342872|100342500|100348718|100344251|100356474|100341599|100008734|100358772|100009128|100353671|100008899|100009298|100355653|100009092|100358256|100353305|100009005…	http://www.genome.jp/kegg-bin/show_pathway?ocu04510/ocu:103345754%09red/ocu:100008899%09red/ocu:100008912%09red/ocu:103344937%09red/ocu:100008734%09red/ocu:100358256%09red/ocu:100342500%09red/ocu:100346886%09red/ocu:100350500%09red/ocu:103345292%09red/ocu:100341599%09red/ocu:100339625%09red/ocu:100345384%09red/ocu:100343352%09red/ocu:100328589%09red/ocu:100350323%09red/ocu:100009172%09red/ocu:100…
ECM-receptor interaction	KEGG PATHWAY	ocu04512	29	87	0.00405544	0.456525	ENSOCUG00000009869|ENSOCUG00000014602|ENSOCUG00000007472|ENSOCUG00000009990|ENSOCUG00000013369|ENSOCUG00000022575|ENSOCUG00000006783|ENSOCUG00000027230|ENSOCUG00000014857|ENSOCUG00000010955|ENSOCUG00000025192|ENSOCUG00000017726|ENSOCUG00000000409|ENSOCUG00000003273|ENSOCUG00000003061|ENSOCUG00000004590|ENSOCUG00000013232|ENSOCUG00000003894|ENSOCUG00000013629|ENSOCUG00000013694|ENSOCUG00000021951|…	ocu:100346886|ocu:100353546|ocu:103345754|ocu:100348594|ocu:100009172|ocu:100009128|ocu:100009165|ocu:103345292|ocu:100345384|ocu:100340334|ocu:100343947|ocu:100344251|ocu:100356474|ocu:100008734|ocu:100342160|ocu:100355653|ocu:100358256|ocu:100349415|ocu:100009005|ocu:100339625|ocu:103346235|ocu:100350500|ocu:100347324|ocu:100328589|ocu:100344425|ocu:100357231|ocu:100346005|ocu:100008787|ocu:100…	100346886|100353546|103345754|100348594|100009172|100009128|100009165|103345292|100345384|100340334|100343947|100344251|100356474|100008734|100342160|100355653|100358256|100349415|100009005|100339625|103346235|100350500|100347324|100328589|100344425|100357231|100346005|100008787|100350796|	http://www.genome.jp/kegg-bin/show_pathway?ocu04512/ocu:103345754%09red/ocu:100339625%09red/ocu:100008734%09red/ocu:100358256%09red/ocu:100346886%09red/ocu:100350500%09red/ocu:103345292%09red/ocu:100347324%09red/ocu:100345384%09red/ocu:103346235%09red/ocu:100328589%09red/ocu:100009172%09red/ocu:100355653%09red/ocu:100008787%09red/ocu:100356474%09red/ocu:100344251%09red/ocu:100357231%09red/ocu:100…
MAPK signaling pathway	KEGG PATHWAY	ocu04010	65	251	0.00633008	0.456525	ENSOCUG00000000305|ENSOCUG00000007143|ENSOCUG00000009923|ENSOCUG00000013659|ENSOCUG00000002740|ENSOCUG00000014252|ENSOCUG00000025370|ENSOCUG00000021019|ENSOCUG00000014971|ENSOCUG00000008258|ENSOCUG00000011386|ENSOCUG00000002640|ENSOCUG00000021580|ENSOCUG00000000796|ENSOCUG00000011415|ENSOCUG00000010146|ENSOCUG00000007576|ENSOCUG00000008567|ENSOCUG00000006627|ENSOCUG00000007069|ENSOCUG00000022455|…	ocu:100350559|ocu:100354108|ocu:100359020|ocu:103348219|ocu:100344451|ocu:100009438|ocu:100341204|ocu:100340353|ocu:100341237|ocu:100342471|ocu:100344003|ocu:100351032|ocu:100343050|ocu:100351877|ocu:100358982|ocu:100346106|ocu:100342742|ocu:100349438|ocu:100008840|ocu:100009417|ocu:100344241|ocu:100356691|ocu:100349787|ocu:100338772|ocu:100355017|ocu:100342872|ocu:100358328|ocu:100342500|ocu:100…	100350559|100354108|100359020|103348219|100344451|100009438|100341204|100340353|100341237|100342471|100344003|100351032|100343050|100351877|100358982|100346106|100342742|100349438|100008840|100009417|100344241|100356691|100349787|100338772|100355017|100342872|100358328|100342500|100352378|100341695|100358702|100338059|100353641|100340478|100349994|100348520|100358772|100353671|100354143|100338535…	http://www.genome.jp/kegg-bin/show_pathway?ocu04010/ocu:100358702%09red/ocu:100358982%09red/ocu:100344241%09red/ocu:100343050%09red/ocu:100344731%09red/ocu:100009402%09red/ocu:100009263%09red/ocu:100354292%09red/ocu:100346106%09red/ocu:100343162%09red/ocu:100338772%09red/ocu:100354143%09red/ocu:100348520%09red/ocu:100354108%09red/ocu:100342742%09red/ocu:100008979%09red/ocu:100353742%09red/ocu:100…
Regulation of actin cytoskeleton	KEGG PATHWAY	ocu04810	56	210	0.00659242	0.456525	ENSOCUG00000000637|ENSOCUG00000025224|ENSOCUG00000005929|ENSOCUG00000000004|ENSOCUG00000011285|ENSOCUG00000016449|ENSOCUG00000011780|ENSOCUG00000013676|ENSOCUG00000000146|ENSOCUG00000003944|ENSOCUG00000006393|ENSOCUG00000005076|ENSOCUG00000013433|ENSOCUG00000013369|ENSOCUG00000015829|ENSOCUG00000014602|ENSOCUG00000021580|ENSOCUG00000014319|ENSOCUG00000007576|ENSOCUG00000016586|ENSOCUG00000008062|…	ocu:100343384|ocu:100344018|ocu:100358182|ocu:100349862|ocu:100341934|ocu:100340437|ocu:100352485|ocu:100337841|ocu:100344867|ocu:100347020|ocu:100353500|ocu:100353972|ocu:100356755|ocu:100009172|ocu:100358225|ocu:100353546|ocu:100343050|ocu:100345250|ocu:100342742|ocu:100347771|ocu:100356964|ocu:100353304|ocu:100009417|ocu:100350323|ocu:100008912|ocu:100344241|ocu:100353054|ocu:100342872|ocu:100…	100343384|100344018|100358182|100349862|100341934|100340437|100352485|100337841|100344867|100347020|100353500|100353972|100356755|100009172|100358225|100353546|100343050|100345250|100342742|100347771|100356964|100353304|100009417|100350323|100008912|100344241|100353054|100342872|100358328|100348718|100347293|100340478|100341599|100008734|100358772|100339625|100356927|103346864|100009298|100355636…	http://www.genome.jp/kegg-bin/show_pathway?ocu04810/ocu:100353304%09red/ocu:100008912%09red/ocu:100344241%09red/ocu:100008734%09red/ocu:100356755%09red/ocu:100356964%09red/ocu:100347771%09red/ocu:100349913%09red/ocu:100009298%09red/ocu:100341599%09red/ocu:100343050%09red/ocu:100339625%09red/ocu:100338576%09red/ocu:100355795%09red/ocu:100346367%09red/ocu:100328589%09red/ocu:100350323%09red/ocu:100…
Amino sugar and nucleotide sugar metabolism	KEGG PATHWAY	ocu00520	17	45	0.0096282	0.481552	ENSOCUG00000029568|ENSOCUG00000024225|ENSOCUG00000009190|ENSOCUG00000006697|ENSOCUG00000000401|ENSOCUG00000006941|ENSOCUG00000023309|ENSOCUG00000025840|ENSOCUG00000015142|ENSOCUG00000008149|ENSOCUG00000005015|ENSOCUG00000002927|ENSOCUG00000009982|ENSOCUG00000001455|ENSOCUG00000016799|ENSOCUG00000011027|ENSOCUG00000002137	ocu:100339803|ocu:100351494|ocu:100008950|ocu:100340945|ocu:100340994|ocu:100352206|ocu:103347029|ocu:103345585|ocu:100354226|ocu:100346668|ocu:100357646|ocu:100341646|ocu:100339966|ocu:100008744|ocu:100340684|ocu:100338170|ocu:100350632|	100339803|100351494|100008950|100340945|100340994|100352206|103347029|103345585|100354226|100346668|100357646|100341646|100339966|100008744|100340684|100338170|100350632|	http://www.genome.jp/kegg-bin/show_pathway?ocu00520/ocu:103345585%09red/ocu:100351494%09red/ocu:100008744%09red/ocu:100352206%09red/ocu:100340994%09red/ocu:100354226%09red/ocu:100340945%09red/ocu:100340684%09red/ocu:100357646%09red/ocu:100008950%09red/ocu:100350632%09red/ocu:100339803%09red/ocu:103347029%09red/ocu:100339966%09red/ocu:100346668%09red/ocu:100338170%09red/ocu:100341646%09red
Complement and coagulation cascades	KEGG PATHWAY	ocu04610	26	82	0.0104307	0.481552	ENSOCUG00000017178|ENSOCUG00000014373|ENSOCUG00000026491|ENSOCUG00000009967|ENSOCUG00000008253|ENSOCUG00000026257|ENSOCUG00000021940|ENSOCUG00000006999|ENSOCUG00000006783|ENSOCUG00000016068|ENSOCUG00000015143|ENSOCUG00000007279|ENSOCUG00000029417|ENSOCUG00000006167|ENSOCUG00000029682|ENSOCUG00000029680|ENSOCUG00000007039|ENSOCUG00000021021|ENSOCUG00000012708|ENSOCUG00000002891|ENSOCUG00000004834|…	ocu:100009076|ocu:100343920|ocu:100346690|ocu:100009556|ocu:100009401|ocu:100008973|ocu:100358746|ocu:100355553|ocu:100009165|ocu:100009588|ocu:100009463|ocu:100009596|ocu:100008986|ocu:100359259|ocu:100355944|ocu:100358486|ocu:100356976|ocu:100009399|ocu:100009197|ocu:100355802|ocu:100009127|ocu:100009121|ocu:100009515|ocu:100008605|ocu:100008647|ocu:100008980|	100009076|100343920|100346690|100009556|100009401|100008973|100358746|100355553|100009165|100009588|100009463|100009596|100008986|100359259|100355944|100358486|100356976|100009399|100009197|100355802|100009127|100009121|100009515|100008605|100008647|100008980|	http://www.genome.jp/kegg-bin/show_pathway?ocu04610/ocu:100008647%09red/ocu:100358746%09red/ocu:100009596%09red/ocu:100009401%09red/ocu:100008973%09red/ocu:100009399%09red/ocu:100009127%09red/ocu:100355944%09red/ocu:100009076%09red/ocu:100355553%09red/ocu:100355802%09red/ocu:100009197%09red/ocu:100359259%09red/ocu:100009588%09red/ocu:100356976%09red/ocu:100343920%09red/ocu:100358486%09red/ocu:100…
Vitamin digestion and absorption	KEGG PATHWAY	ocu04977	11	25	0.0151915	0.537558	ENSOCUG00000006670|ENSOCUG00000029339|ENSOCUG00000029667|ENSOCUG00000010728|ENSOCUG00000008562|ENSOCUG00000009352|ENSOCUG00000021601|ENSOCUG00000003882|ENSOCUG00000001727|ENSOCUG00000008146|ENSOCUG00000016976	ocu:100341170|ocu:100340789|ocu:100347423|ocu:100009253|ocu:100341187|ocu:100358905|ocu:100009590|ocu:100348056|ocu:100337953|ocu:100348334|ocu:100009326|	100341170|100340789|100347423|100009253|100341187|100358905|100009590|100348056|100337953|100348334|100009326|	http://www.genome.jp/kegg-bin/show_pathway?ocu04977/ocu:100348056%09red/ocu:100337953%09red/ocu:100341187%09red/ocu:100009253%09red/ocu:100358905%09red/ocu:100348334%09red/ocu:100009590%09red/ocu:100341170%09red/ocu:100347423%09red/ocu:100009326%09red/ocu:100340789%09red
VEGF signaling pathway	KEGG PATHWAY	ocu04370	18	52	0.0155252	0.537558	ENSOCUG00000012556|ENSOCUG00000014319|ENSOCUG00000009585|ENSOCUG00000013105|ENSOCUG00000007624|ENSOCUG00000006535|ENSOCUG00000029416|ENSOCUG00000014252|ENSOCUG00000011610|ENSOCUG00000005062|ENSOCUG00000010671|ENSOCUG00000014971|ENSOCUG00000022455|ENSOCUG00000005316|ENSOCUG00000005754|ENSOCUG00000012690|ENSOCUG00000023757|ENSOCUG00000014644	ocu:100353824|ocu:100345250|ocu:100341599|ocu:100340139|ocu:100009102|ocu:100356245|ocu:100341695|ocu:100009438|ocu:100008899|ocu:100008607|ocu:100355209|ocu:100341237|ocu:100344241|ocu:100342292|ocu:100353305|ocu:100354523|ocu:100009498|ocu:100008748|	100353824|100345250|100341599|100340139|100009102|100356245|100341695|100009438|100008899|100008607|100355209|100341237|100344241|100342292|100353305|100354523|100009498|100008748|	http://www.genome.jp/kegg-bin/show_pathway?ocu04370/ocu:100353305%09red/ocu:100009438%09red/ocu:100344241%09red/ocu:100345250%09red/ocu:100008899%09red/ocu:100356245%09red/ocu:100009498%09red/ocu:100008607%09red/ocu:100354523%09red/ocu:100340139%09red/ocu:100009102%09red/ocu:100353824%09red/ocu:100342292%09red/ocu:100355209%09red/ocu:100341695%09red/ocu:100341599%09red/ocu:100008748%09red/ocu:100…
Hematopoietic cell lineage	KEGG PATHWAY	ocu04640	24	79	0.0198681	0.611497	ENSOCUG00000006864|ENSOCUG00000003479|ENSOCUG00000007742|ENSOCUG00000017033|ENSOCUG00000026651|ENSOCUG00000008771|ENSOCUG00000007086|ENSOCUG00000013369|ENSOCUG00000008474|ENSOCUG00000022346|ENSOCUG00000008307|ENSOCUG00000017924|ENSOCUG00000000329|ENSOCUG00000012911|ENSOCUG00000003273|ENSOCUG00000015702|ENSOCUG00000009990|ENSOCUG00000001855|ENSOCUG00000027566|ENSOCUG00000025029|ENSOCUG00000024433|…	ocu:100339529|ocu:100343670|ocu:100351207|ocu:100342561|ocu:100009097|ocu:100009250|ocu:100327263|ocu:100009172|ocu:100348754|ocu:100008958|ocu:100356376|ocu:100009251|ocu:100337721|ocu:100009152|ocu:100008734|ocu:100355350|ocu:100348594|ocu:100008616|ocu:100352641|ocu:100338577|ocu:100339607|ocu:100347752|ocu:100345844|ocu:100356652|	100339529|100343670|100351207|100342561|100009097|100009250|100327263|100009172|100348754|100008958|100356376|100009251|100337721|100009152|100008734|100355350|100348594|100008616|100352641|100338577|100339607|100347752|100345844|100356652|	http://www.genome.jp/kegg-bin/show_pathway?ocu04640/ocu:100342561%09red/ocu:100343670%09red/ocu:100339607%09red/ocu:100356376%09red/ocu:100339529%09red/ocu:100327263%09red/ocu:100008958%09red/ocu:100338577%09red/ocu:100009152%09red/ocu:100347752%09red/ocu:100355350%09red/ocu:100009172%09red/ocu:100337721%09red/ocu:100008616%09red/ocu:100009097%09red/ocu:100009251%09red/ocu:100009250%09red/ocu:100…
Rap1 signaling pathway	KEGG PATHWAY	ocu04015	54	221	0.0278324	0.770956	ENSOCUG00000008714|ENSOCUG00000015032|ENSOCUG00000000455|ENSOCUG00000005929|ENSOCUG00000000229|ENSOCUG00000010042|ENSOCUG00000010203|ENSOCUG00000013064|ENSOCUG00000021580|ENSOCUG00000026784|ENSOCUG00000007086|ENSOCUG00000007297|ENSOCUG00000015993|ENSOCUG00000008523|ENSOCUG00000014319|ENSOCUG00000005845|ENSOCUG00000007635|ENSOCUG00000011657|ENSOCUG00000007069|ENSOCUG00000015992|ENSOCUG00000005992|…	ocu:100339944|ocu:100348394|ocu:100345030|ocu:100358182|ocu:100353486|ocu:100339815|ocu:100358920|ocu:100354375|ocu:100343050|ocu:100355908|ocu:100327263|ocu:100346256|ocu:100353321|ocu:100343352|ocu:100345250|ocu:100350673|ocu:100349095|ocu:100347371|ocu:100009417|ocu:100350323|ocu:100346449|ocu:100353088|ocu:100339286|ocu:100344241|ocu:100008912|ocu:100342872|ocu:100358328|ocu:100341695|ocu:100…	100339944|100348394|100345030|100358182|100353486|100339815|100358920|100354375|100343050|100355908|100327263|100346256|100353321|100343352|100345250|100350673|100349095|100347371|100009417|100350323|100346449|100353088|100339286|100344241|100008912|100342872|100358328|100341695|100340478|100009153|100341599|100008734|100358772|100347305|100356927|100348672|100008607|100346367|100356363|100008899…	http://www.genome.jp/kegg-bin/show_pathway?ocu04015/ocu:100009153%09red/ocu:100008912%09red/ocu:100344241%09red/ocu:100339815%09red/ocu:100008734%09red/ocu:100339286%09red/ocu:100346449%09red/ocu:100354375%09red/ocu:103349521%09red/ocu:100343518%09red/ocu:100327263%09red/ocu:100343958%09red/ocu:100352099%09red/ocu:100341599%09red/ocu:100338577%09red/ocu:100008607%09red/ocu:100343352%09red/ocu:100…
Notch signaling pathway	KEGG PATHWAY	ocu04330	14	42	0.0381742	0.914487	ENSOCUG00000010702|ENSOCUG00000000565|ENSOCUG00000022014|ENSOCUG00000003850|ENSOCUG00000016445|ENSOCUG00000025095|ENSOCUG00000000598|ENSOCUG00000002884|ENSOCUG00000015049|ENSOCUG00000001894|ENSOCUG00000003674|ENSOCUG00000014503|ENSOCUG00000014545|ENSOCUG00000021898	ocu:100345271|ocu:100353341|ocu:100352722|ocu:103349830|ocu:100343400|ocu:103346650|ocu:100355156|ocu:100339551|ocu:100346085|ocu:100355921|ocu:100355156|ocu:100344741|ocu:100008886|ocu:100343671|	100345271|100353341|100352722|103349830|100343400|103346650|100355156|100339551|100346085|100355921|100355156|100344741|100008886|100343671|	http://www.genome.jp/kegg-bin/show_pathway?ocu04330/ocu:100343400%09red/ocu:100355921%09red/ocu:100008886%09red/ocu:100343671%09red/ocu:103346650%09red/ocu:100345271%09red/ocu:100346085%09red/ocu:100344741%09red/ocu:103349830%09red/ocu:100352722%09red/ocu:100353341%09red/ocu:100339551%09red/ocu:100355156%09red
Glycerophospholipid metabolism	KEGG PATHWAY	ocu00564	25	92	0.0468964	0.914487	ENSOCUG00000028025|ENSOCUG00000002071|ENSOCUG00000014971|ENSOCUG00000021918|ENSOCUG00000010093|ENSOCUG00000025710|ENSOCUG00000006086|ENSOCUG00000004126|ENSOCUG00000009433|ENSOCUG00000006180|ENSOCUG00000011594|ENSOCUG00000009328|ENSOCUG00000014644|ENSOCUG00000029586|ENSOCUG00000024104|ENSOCUG00000025039|ENSOCUG00000017544|ENSOCUG00000001105|ENSOCUG00000006574|ENSOCUG00000025974|ENSOCUG00000024358|…	ocu:100358806|ocu:100349191|ocu:100341237|ocu:100347223|ocu:100337994|ocu:100341396|ocu:100345148|ocu:100343150|ocu:100348321|ocu:100341001|ocu:100343408|ocu:100338223|ocu:100008748|ocu:100342898|ocu:100344421|ocu:100351889|ocu:100349366|ocu:100347180|ocu:100351928|ocu:103351479|ocu:100341003|ocu:100355276|ocu:100328759|ocu:100357347|ocu:100353609|	100358806|100349191|100341237|100347223|100337994|100341396|100345148|100343150|100348321|100341001|100343408|100338223|100008748|100342898|100344421|100351889|100349366|100347180|100351928|103351479|100341003|100355276|100328759|100357347|100353609|	http://www.genome.jp/kegg-bin/show_pathway?ocu00564/ocu:100349366%09red/ocu:100341396%09red/ocu:100342898%09red/ocu:100351889%09red/ocu:100351928%09red/ocu:100343150%09red/ocu:100341237%09red/ocu:100355276%09red/ocu:103351479%09red/ocu:100353609%09red/ocu:100347223%09red/ocu:100357347%09red/ocu:100337994%09red/ocu:100347180%09red/ocu:100008748%09red/ocu:100341003%09red/ocu:100341001%09red/ocu:100…
PI3K-Akt signaling pathway	KEGG PATHWAY	ocu04151	73	324	0.0475688	0.914487	ENSOCUG00000021580|ENSOCUG00000000786|ENSOCUG00000009869|ENSOCUG00000014602|ENSOCUG00000011124|ENSOCUG00000007472|ENSOCUG00000011078|ENSOCUG00000026651|ENSOCUG00000001301|ENSOCUG00000025192|ENSOCUG00000003883|ENSOCUG00000007086|ENSOCUG00000013629|ENSOCUG00000010199|ENSOCUG00000013369|ENSOCUG00000015736|ENSOCUG00000008523|ENSOCUG00000015312|ENSOCUG00000008521|ENSOCUG00000027230|ENSOCUG00000007635|…	ocu:100343050|ocu:100343518|ocu:100346886|ocu:100353546|ocu:100340478|ocu:103345754|ocu:100009040|ocu:100009097|ocu:100009394|ocu:100343947|ocu:100347269|ocu:100327263|ocu:100009005|ocu:100342491|ocu:100009172|ocu:100359297|ocu:100343352|ocu:100008912|ocu:100354276|ocu:103345292|ocu:100349095|ocu:100355682|ocu:100009417|ocu:100009215|ocu:100008607|ocu:100345250|ocu:100344241|ocu:100337721|ocu:100…	100343050|100343518|100346886|100353546|100340478|103345754|100009040|100009097|100009394|100343947|100347269|100327263|100009005|100342491|100009172|100359297|100343352|100008912|100354276|103345292|100349095|100355682|100009417|100009215|100008607|100345250|100344241|100337721|100328617|100344251|100342872|100358328|100342500|100356652|100345556|100134864|100338577|100356474|100351640|100359276…	http://www.genome.jp/kegg-bin/show_pathway?ocu04151/ocu:100347752%09red/ocu:103345754%09red/ocu:100345556%09red/ocu:100008912%09red/ocu:100344241%09red/ocu:100338604%09red/ocu:100134864%09red/ocu:100008734%09red/ocu:100341887%09red/ocu:100350500%09red/ocu:100358256%09red/ocu:100342500%09red/ocu:100346886%09red/ocu:100009394%09red/ocu:100328589%09red/ocu:100327263%09red/ocu:100344251%09red/ocu:103…
