# Supplementary material for: Dynamic changes of miRNAs in skeletal muscle development at New Zealand rabbits
Source: BMC Genomics. 2021 Jul 27;22:577. doi: 10.1186/s12864-021-07896-5 (PMC8314457; doi:10.1186/s12864-021-07896-5)
Supplement: Supplementary file 9 — Additional file 9: Table S5. The GO and KEGG analyses of down-regulated DEmiRNAs in fetus vs. child group. [file 12864_2021_7896_MOESM9_ESM.xls]

## Sheet: GO
GO_accession	Description	Term_type	Over_represented_pValue	Corrected_pValue	DEG_item	DEG_list	Bg_item	Bg_list	Gene_names
GO:0044459	plasma membrane part	cellular_component	1.723e-08	0.00031578	295	2822	1180	17125	ENSOCUG00000003273,ENSOCUG00000003623,ENSOCUG00000001822,ENSOCUG00000013224,ENSOCUG00000001324,ENSOCUG00000007462,ENSOCUG00000011960,ENSOCUG00000012175,ENSOCUG00000007679,ENSOCUG00000009346,ENSOCUG00000003079,ENSOCUG00000000146,ENSOCUG00000004645,ENSOCUG00000000258,ENSOCUG00000015027,ENSOCUG00000016130,ENSOCUG00000023510,ENSOCUG00000012280,ENSOCUG00000007425,ENSOCUG00000010696,ENSOCUG00000010062,…
GO:0055085	transmembrane transport	biological_process	3.9649e-06	0.026023	240	2822	990	17125	ENSOCUG00000027603,ENSOCUG00000009144,ENSOCUG00000008091,ENSOCUG00000016234,ENSOCUG00000021091,ENSOCUG00000009797,ENSOCUG00000011893,ENSOCUG00000002492,ENSOCUG00000008996,ENSOCUG00000027759,ENSOCUG00000014545,ENSOCUG00000007442,ENSOCUG00000005379,ENSOCUG00000005780,ENSOCUG00000024541,ENSOCUG00000027452,ENSOCUG00000004943,ENSOCUG00000007121,ENSOCUG00000007013,ENSOCUG00000004163,ENSOCUG00000023955,…
GO:0050878	regulation of body fluid levels	biological_process	4.5739e-06	0.026023	61	2822	186	17125	ENSOCUG00000017851,ENSOCUG00000029663,ENSOCUG00000010843,ENSOCUG00000002492,ENSOCUG00000022309,ENSOCUG00000000091,ENSOCUG00000011657,ENSOCUG00000027603,ENSOCUG00000010707,ENSOCUG00000017717,ENSOCUG00000002891,ENSOCUG00000013072,ENSOCUG00000015846,ENSOCUG00000011017,ENSOCUG00000021021,ENSOCUG00000006113,ENSOCUG00000009897,ENSOCUG00000006783,ENSOCUG00000016605,ENSOCUG00000013760,ENSOCUG00000002071,…
GO:0098805	whole membrane	cellular_component	5.6998e-06	0.026023	222	2822	888	17125	ENSOCUG00000016543,ENSOCUG00000023355,ENSOCUG00000016160,ENSOCUG00000007679,ENSOCUG00000029690,ENSOCUG00000012175,ENSOCUG00000029318,ENSOCUG00000017878,ENSOCUG00000016130,ENSOCUG00000017830,ENSOCUG00000024814,ENSOCUG00000009346,ENSOCUG00000001013,ENSOCUG00000029412,ENSOCUG00000003079,ENSOCUG00000004645,ENSOCUG00000006953,ENSOCUG00000005579,ENSOCUG00000010699,ENSOCUG00000016890,ENSOCUG00000003623,…
GO:0051234	establishment of localization	biological_process	7.4516e-06	0.026023	631	2822	2948	17125	ENSOCUG00000008996,ENSOCUG00000003139,ENSOCUG00000011683,ENSOCUG00000002727,ENSOCUG00000015120,ENSOCUG00000006469,ENSOCUG00000004580,ENSOCUG00000005379,ENSOCUG00000008426,ENSOCUG00000011657,ENSOCUG00000008091,ENSOCUG00000009144,ENSOCUG00000024383,ENSOCUG00000008763,ENSOCUG00000008936,ENSOCUG00000011586,ENSOCUG00000029598,ENSOCUG00000021091,ENSOCUG00000016234,ENSOCUG00000010906,ENSOCUG00000017615,…
GO:0044765	single-organism transport	biological_process	8.5191e-06	0.026023	550	2822	2541	17125	ENSOCUG00000014111,ENSOCUG00000005579,ENSOCUG00000006722,ENSOCUG00000000796,ENSOCUG00000014993,ENSOCUG00000004641,ENSOCUG00000007466,ENSOCUG00000006388,ENSOCUG00000010754,ENSOCUG00000015443,ENSOCUG00000012345,ENSOCUG00000003768,ENSOCUG00000011594,ENSOCUG00000014905,ENSOCUG00000026004,ENSOCUG00000026988,ENSOCUG00000011709,ENSOCUG00000015654,ENSOCUG00000007498,ENSOCUG00000000848,ENSOCUG00000014136,…
GO:0006810	transport	biological_process	1.1885e-05	0.031119	610	2822	2852	17125	ENSOCUG00000012464,ENSOCUG00000022630,ENSOCUG00000003888,ENSOCUG00000004142,ENSOCUG00000017823,ENSOCUG00000027071,ENSOCUG00000014485,ENSOCUG00000016056,ENSOCUG00000017851,ENSOCUG00000017618,ENSOCUG00000001847,ENSOCUG00000012007,ENSOCUG00000010929,ENSOCUG00000006582,ENSOCUG00000015960,ENSOCUG00000015460,ENSOCUG00000003868,ENSOCUG00000001197,ENSOCUG00000004714,ENSOCUG00000003646,ENSOCUG00000023806,…
GO:0022857	transmembrane transporter activity	molecular_function	2.1125e-05	0.048396	195	2822	798	17125	ENSOCUG00000023061,ENSOCUG00000002929,ENSOCUG00000024174,ENSOCUG00000017135,ENSOCUG00000005006,ENSOCUG00000001685,ENSOCUG00000022141,ENSOCUG00000014554,ENSOCUG00000006448,ENSOCUG00000015240,ENSOCUG00000000076,ENSOCUG00000001028,ENSOCUG00000015193,ENSOCUG00000011360,ENSOCUG00000026939,ENSOCUG00000004499,ENSOCUG00000025868,ENSOCUG00000015038,ENSOCUG00000029179,ENSOCUG00000007986,ENSOCUG00000007303,…

## Sheet: KEGG
##Databases: KEGG PATHWAY
##Statistical test method: hypergeometric test / Fisher's exact test
##FDR correction method: Benjamini and Hochberg
#Term	Database	ID	Input number	Background number	P-Value	Corrected P-Value	Input	KEGG_ID/KO	Entrez_ID	Hyperlink
ECM-receptor interaction	KEGG PATHWAY	ocu04512	29	87	0.00332756	0.836534	ENSOCUG00000010032|ENSOCUG00000009869|ENSOCUG00000014602|ENSOCUG00000026630|ENSOCUG00000025148|ENSOCUG00000009990|ENSOCUG00000013369|ENSOCUG00000006783|ENSOCUG00000027230|ENSOCUG00000014857|ENSOCUG00000010955|ENSOCUG00000025192|ENSOCUG00000005579|ENSOCUG00000000409|ENSOCUG00000003273|ENSOCUG00000003061|ENSOCUG00000004590|ENSOCUG00000003894|ENSOCUG00000002492|ENSOCUG00000013629|ENSOCUG00000013694|…	ocu:100343910|ocu:100346886|ocu:100353546|ocu:103350383|ocu:100327268|ocu:100348594|ocu:100009172|ocu:100009165|ocu:103345292|ocu:100345384|ocu:100340334|ocu:100343947|ocu:100008735|ocu:100356474|ocu:100008734|ocu:100342160|ocu:100355653|ocu:100349415|ocu:100008825|ocu:100009005|ocu:100339625|ocu:103346235|ocu:100347324|ocu:100357900|ocu:100357231|ocu:100346005|ocu:100008787|ocu:100350796|ocu:100…	100343910|100346886|100353546|103350383|100327268|100348594|100009172|100009165|103345292|100345384|100340334|100343947|100008735|100356474|100008734|100342160|100355653|100349415|100008825|100009005|100339625|103346235|100347324|100357900|100357231|100346005|100008787|100350796|100008898|	http://www.genome.jp/kegg-bin/show_pathway?ocu04512/ocu:100339625%09red/ocu:100008735%09red/ocu:100008734%09red/ocu:100327268%09red/ocu:100346886%09red/ocu:103345292%09red/ocu:100347324%09red/ocu:100345384%09red/ocu:103346235%09red/ocu:100009172%09red/ocu:100008898%09red/ocu:100355653%09red/ocu:100008787%09red/ocu:100356474%09red/ocu:100008825%09red/ocu:100340334%09red/ocu:100343910%09red/ocu:100…
Focal adhesion	KEGG PATHWAY	ocu04510	55	208	0.00616097	0.836534	ENSOCUG00000010032|ENSOCUG00000009869|ENSOCUG00000014602|ENSOCUG00000011285|ENSOCUG00000026630|ENSOCUG00000025148|ENSOCUG00000021019|ENSOCUG00000005062|ENSOCUG00000017126|ENSOCUG00000003122|ENSOCUG00000009990|ENSOCUG00000012739|ENSOCUG00000003273|ENSOCUG00000008523|ENSOCUG00000006783|ENSOCUG00000000818|ENSOCUG00000027230|ENSOCUG00000014857|ENSOCUG00000027021|ENSOCUG00000013369|ENSOCUG00000025586|…	ocu:100343910|ocu:100346886|ocu:100353546|ocu:100341934|ocu:103350383|ocu:100327268|ocu:100340353|ocu:100008607|ocu:100356673|ocu:103344937|ocu:100348594|ocu:100344144|ocu:100008734|ocu:100343352|ocu:100009165|ocu:100342327|ocu:103345292|ocu:100345384|ocu:100339957|ocu:100009172|ocu:100353304|ocu:100009554|ocu:100343947|ocu:100350323|ocu:100351588|ocu:100353054|ocu:100342872|ocu:100342500|ocu:100…	100343910|100346886|100353546|100341934|103350383|100327268|100340353|100008607|100356673|103344937|100348594|100344144|100008734|100343352|100009165|100342327|103345292|100345384|100339957|100009172|100353304|100009554|100343947|100350323|100351588|100353054|100342872|100342500|100009542|100009051|100356474|100341599|100342405|100346005|100358772|100008899|100009298|100355653|100009092|100008735…	http://www.genome.jp/kegg-bin/show_pathway?ocu04510/ocu:100008899%09red/ocu:100339957%09red/ocu:103344937%09red/ocu:100008735%09red/ocu:100342405%09red/ocu:100327268%09red/ocu:100346886%09red/ocu:100344144%09red/ocu:103345292%09red/ocu:100347324%09red/ocu:100348921%09red/ocu:100339625%09red/ocu:100345384%09red/ocu:100343006%09red/ocu:100350323%09red/ocu:100009172%09red/ocu:100341599%09red/ocu:100…
Regulation of actin cytoskeleton	KEGG PATHWAY	ocu04810	52	210	0.0201768	0.836534	ENSOCUG00000025224|ENSOCUG00000011285|ENSOCUG00000016449|ENSOCUG00000026630|ENSOCUG00000013676|ENSOCUG00000000146|ENSOCUG00000003944|ENSOCUG00000006393|ENSOCUG00000009990|ENSOCUG00000012739|ENSOCUG00000026353|ENSOCUG00000000818|ENSOCUG00000016586|ENSOCUG00000000916|ENSOCUG00000013369|ENSOCUG00000009346|ENSOCUG00000015992|ENSOCUG00000007069|ENSOCUG00000014602|ENSOCUG00000009275|ENSOCUG00000001725|…	ocu:100344018|ocu:100341934|ocu:100340437|ocu:103350383|ocu:100337841|ocu:100344867|ocu:100347020|ocu:100353500|ocu:100348594|ocu:100344144|ocu:103345506|ocu:100342327|ocu:100347771|ocu:100344769|ocu:100009172|ocu:100355313|ocu:100350323|ocu:100009417|ocu:100353546|ocu:100353054|ocu:100342872|ocu:100358328|ocu:100009542|ocu:100347293|ocu:100358182|ocu:100341599|ocu:100342405|ocu:100008734|ocu:100…	100344018|100341934|100340437|103350383|100337841|100344867|100347020|100353500|100348594|100344144|103345506|100342327|100347771|100344769|100009172|100355313|100350323|100009417|100353546|100353054|100342872|100358328|100009542|100347293|100358182|100341599|100342405|100008734|100358772|100352485|100008918|103346864|100009298|100355636|100348921|100346367|100008735|100356673|100349913|100339625…	http://www.genome.jp/kegg-bin/show_pathway?ocu04810/ocu:100353304%09red/ocu:100339957%09red/ocu:103346864%09red/ocu:100347020%09red/ocu:100008735%09red/ocu:100342405%09red/ocu:100337757%09red/ocu:100347771%09red/ocu:100355313%09red/ocu:100344144%09red/ocu:100349913%09red/ocu:100341599%09red/ocu:100348921%09red/ocu:100358772%09red/ocu:100339625%09red/ocu:100344867%09red/ocu:100343006%09red/ocu:100…
Fructose and mannose metabolism	KEGG PATHWAY	ocu00051	12	32	0.0256703	0.836534	ENSOCUG00000014355|ENSOCUG00000000401|ENSOCUG00000006941|ENSOCUG00000024225|ENSOCUG00000006329|ENSOCUG00000026677|ENSOCUG00000016605|ENSOCUG00000004938|ENSOCUG00000005015|ENSOCUG00000008149|ENSOCUG00000017445|ENSOCUG00000029295	ocu:100344174|ocu:100340994|ocu:100352206|ocu:100351494|ocu:100009055|ocu:103347367|ocu:100009122|ocu:100345105|ocu:100357646|ocu:100346668|ocu:100345647|ocu:100008863|	100344174|100340994|100352206|100351494|100009055|103347367|100009122|100345105|100357646|100346668|100345647|100008863|	http://www.genome.jp/kegg-bin/show_pathway?ocu00051/ocu:100009055%09red/ocu:100008863%09red/ocu:100352206%09red/ocu:100340994%09red/ocu:100344174%09red/ocu:100357646%09red/ocu:100009122%09red/ocu:100346668%09red/ocu:100345105%09red/ocu:103347367%09red/ocu:100345647%09red/ocu:100351494%09red
Central carbon metabolism in cancer	KEGG PATHWAY	ocu05230	19	61	0.0260421	0.836534	ENSOCUG00000006119|ENSOCUG00000001138|ENSOCUG00000013692|ENSOCUG00000007466|ENSOCUG00000001725|ENSOCUG00000005924|ENSOCUG00000009144|ENSOCUG00000017445|ENSOCUG00000026677|ENSOCUG00000010569|ENSOCUG00000007069|ENSOCUG00000007086|ENSOCUG00000004938|ENSOCUG00000000401|ENSOCUG00000000258|ENSOCUG00000010696|ENSOCUG00000012739|ENSOCUG00000022712|ENSOCUG00000027853	ocu:100008676|ocu:100009292|ocu:100348561|ocu:100008844|ocu:100342872|ocu:100125988|ocu:100009234|ocu:100345647|ocu:103347367|ocu:100009554|ocu:100009417|ocu:100327263|ocu:100345105|ocu:100340994|ocu:100343006|ocu:100354292|ocu:100344144|ocu:100337757|ocu:100357743|	100008676|100009292|100348561|100008844|100342872|100125988|100009234|100345647|103347367|100009554|100009417|100327263|100345105|100340994|100343006|100354292|100344144|100337757|100357743|	http://www.genome.jp/kegg-bin/show_pathway?ocu05230/ocu:100008676%09red/ocu:100125988%09red/ocu:100343006%09red/ocu:100345647%09red/ocu:100009292%09red/ocu:100009554%09red/ocu:100340994%09red/ocu:100354292%09red/ocu:100357743%09red/ocu:100008844%09red/ocu:100337757%09red/ocu:100327263%09red/ocu:100344144%09red/ocu:100348561%09red/ocu:100345105%09red/ocu:103347367%09red/ocu:100009417%09red/ocu:100…
Renal cell carcinoma	KEGG PATHWAY	ocu05211	21	70	0.0271006	0.836534	ENSOCUG00000017566|ENSOCUG00000000818|ENSOCUG00000014904|ENSOCUG00000029303|ENSOCUG00000027603|ENSOCUG00000004458|ENSOCUG00000017750|ENSOCUG00000011285|ENSOCUG00000016449|ENSOCUG00000013692|ENSOCUG00000005924|ENSOCUG00000006469|ENSOCUG00000026281|ENSOCUG00000014729|ENSOCUG00000023222|ENSOCUG00000001618|ENSOCUG00000011610|ENSOCUG00000029636|ENSOCUG00000022712|ENSOCUG00000012739|ENSOCUG00000010116	ocu:100357873|ocu:100342327|ocu:100348809|ocu:100351588|ocu:100358772|ocu:100340619|ocu:100341231|ocu:100341934|ocu:100340437|ocu:100348561|ocu:100125988|ocu:100342500|ocu:100348921|ocu:100343513|ocu:100337938|ocu:100316908|ocu:100008899|ocu:100009482|ocu:100337757|ocu:100344144|ocu:100340879|	100357873|100342327|100348809|100351588|100358772|100340619|100341231|100341934|100340437|100348561|100125988|100342500|100348921|100343513|100337938|100316908|100008899|100009482|100337757|100344144|100340879|	http://www.genome.jp/kegg-bin/show_pathway?ocu05211/ocu:100340879%09red/ocu:100341231%09red/ocu:100125988%09red/ocu:100341934%09red/ocu:100342327%09red/ocu:100337757%09red/ocu:100357873%09red/ocu:100340619%09red/ocu:100358772%09red/ocu:100008899%09red/ocu:100316908%09red/ocu:100342500%09red/ocu:100009482%09red/ocu:100340437%09red/ocu:100348561%09red/ocu:100344144%09red/ocu:100348921%09red/ocu:100…
PI3K-Akt signaling pathway	KEGG PATHWAY	ocu04151	74	324	0.0288406	0.836534	ENSOCUG00000026630|ENSOCUG00000010032|ENSOCUG00000009869|ENSOCUG00000013987|ENSOCUG00000011078|ENSOCUG00000025148|ENSOCUG00000025192|ENSOCUG00000002657|ENSOCUG00000003883|ENSOCUG00000007086|ENSOCUG00000014888|ENSOCUG00000026373|ENSOCUG00000010199|ENSOCUG00000009990|ENSOCUG00000012739|ENSOCUG00000003273|ENSOCUG00000008523|ENSOCUG00000005579|ENSOCUG00000006783|ENSOCUG00000001138|ENSOCUG00000027230|…	ocu:103350383|ocu:100343910|ocu:100346886|ocu:100328898|ocu:100009040|ocu:100327268|ocu:100343947|ocu:100356799|ocu:100347269|ocu:100327263|ocu:100338604|ocu:100009097|ocu:100342491|ocu:100348594|ocu:100344144|ocu:100008734|ocu:100343352|ocu:100008735|ocu:100009165|ocu:100009292|ocu:103345292|ocu:100349095|ocu:100009172|ocu:100009215|ocu:100008607|ocu:100009417|ocu:100337721|ocu:100328617|ocu:100…	103350383|100343910|100346886|100328898|100009040|100327268|100343947|100356799|100347269|100327263|100338604|100009097|100342491|100348594|100344144|100008734|100343352|100008735|100009165|100009292|103345292|100349095|100009172|100009215|100008607|100009417|100337721|100328617|100008899|100358328|100342500|100345556|103347101|100337783|100354421|100356474|100351640|100359276|100346005|100358772…	http://www.genome.jp/kegg-bin/show_pathway?ocu04151/ocu:100347752%09red/ocu:100345556%09red/ocu:100008660%09red/ocu:100338604%09red/ocu:100009578%09red/ocu:100008734%09red/ocu:100341887%09red/ocu:100327268%09red/ocu:100346886%09red/ocu:100337783%09red/ocu:100348561%09red/ocu:100327263%09red/ocu:100344144%09red/ocu:103345292%09red/ocu:100347324%09red/ocu:100339625%09red/ocu:100338577%09red/ocu:103…
Dilated cardiomyopathy	KEGG PATHWAY	ocu05414	26	94	0.0322288	0.836534	ENSOCUG00000007143|ENSOCUG00000014602|ENSOCUG00000026630|ENSOCUG00000026651|ENSOCUG00000026373|ENSOCUG00000013369|ENSOCUG00000000796|ENSOCUG00000025586|ENSOCUG00000002112|ENSOCUG00000014122|ENSOCUG00000003273|ENSOCUG00000013474|ENSOCUG00000008850|ENSOCUG00000003669|ENSOCUG00000005474|ENSOCUG00000012542|ENSOCUG00000005579|ENSOCUG00000013694|ENSOCUG00000009990|ENSOCUG00000003788|ENSOCUG00000024537|…	ocu:100354108|ocu:100353546|ocu:103350383|ocu:100009097|ocu:100009097|ocu:100009172|ocu:100351877|ocu:100353304|ocu:100346773|ocu:100125989|ocu:100008734|ocu:100327259|ocu:100009263|ocu:100009097|ocu:100009208|ocu:100351327|ocu:100008735|ocu:100339625|ocu:100348594|ocu:100009214|ocu:100008570|ocu:103349521|ocu:100343958|ocu:100346005|ocu:100009402|ocu:100008898|	100354108|100353546|103350383|100009097|100009097|100009172|100351877|100353304|100346773|100125989|100008734|100327259|100009263|100009097|100009208|100351327|100008735|100339625|100348594|100009214|100008570|103349521|100343958|100346005|100009402|100008898|	http://www.genome.jp/kegg-bin/show_pathway?ocu05414/ocu:100346773%09red/ocu:100339625%09red/ocu:100009402%09red/ocu:100009263%09red/ocu:100008735%09red/ocu:100008734%09red/ocu:103349521%09red/ocu:100354108%09red/ocu:100351877%09red/ocu:100351327%09red/ocu:100009172%09red/ocu:100008898%09red/ocu:100343958%09red/ocu:100008570%09red/ocu:100009214%09red/ocu:100009097%09red/ocu:100353546%09red/ocu:100…
Fc gamma R-mediated phagocytosis	KEGG PATHWAY	ocu04666	23	81	0.0340339	0.836534	ENSOCUG00000025224|ENSOCUG00000000227|ENSOCUG00000026651|ENSOCUG00000013676|ENSOCUG00000009751|ENSOCUG00000003944|ENSOCUG00000000167|ENSOCUG00000026373|ENSOCUG00000010843|ENSOCUG00000012739|ENSOCUG00000026353|ENSOCUG00000000818|ENSOCUG00000017539|ENSOCUG00000002394|ENSOCUG00000005516|ENSOCUG00000025039|ENSOCUG00000007624|ENSOCUG00000013692|ENSOCUG00000025604|ENSOCUG00000025974|ENSOCUG00000003669|…	ocu:100344018|ocu:100346808|ocu:100009097|ocu:100337841|ocu:100343961|ocu:100347020|ocu:100339369|ocu:100009097|ocu:100008966|ocu:100344144|ocu:103345506|ocu:100342327|ocu:100345556|ocu:100355636|ocu:100349913|ocu:100351889|ocu:100009102|ocu:100348561|ocu:100341589|ocu:103351479|ocu:100009097|ocu:100337757|ocu:100037720|	100344018|100346808|100009097|100337841|100343961|100347020|100339369|100009097|100008966|100344144|103345506|100342327|100345556|100355636|100349913|100351889|100009102|100348561|100341589|103351479|100009097|100337757|100037720|	http://www.genome.jp/kegg-bin/show_pathway?ocu04666/ocu:103345506%09red/ocu:100342327%09red/ocu:100337757%09red/ocu:100009097%09red/ocu:100344018%09red/ocu:100345556%09red/ocu:103351479%09red/ocu:100347020%09red/ocu:100351889%09red/ocu:100339369%09red/ocu:100008966%09red/ocu:100009102%09red/ocu:100346808%09red/ocu:100343961%09red/ocu:100337841%09red/ocu:100344144%09red/ocu:100348561%09red/ocu:100…
Arrhythmogenic right ventricular cardiomyopathy (ARVC)	KEGG PATHWAY	ocu05412	21	73	0.0375372	0.836534	ENSOCUG00000013474|ENSOCUG00000012063|ENSOCUG00000007143|ENSOCUG00000008749|ENSOCUG00000003273|ENSOCUG00000013694|ENSOCUG00000007744|ENSOCUG00000026630|ENSOCUG00000000796|ENSOCUG00000008850|ENSOCUG00000005474|ENSOCUG00000012542|ENSOCUG00000003623|ENSOCUG00000021735|ENSOCUG00000005579|ENSOCUG00000007401|ENSOCUG00000009990|ENSOCUG00000010436|ENSOCUG00000013369|ENSOCUG00000003788|ENSOCUG00000014602	ocu:100327259|ocu:100345709|ocu:100354108|ocu:100340471|ocu:100008734|ocu:100339625|ocu:100328952|ocu:103350383|ocu:100351877|ocu:100009263|ocu:100009208|ocu:100351327|ocu:100008898|ocu:100346005|ocu:100008735|ocu:100009402|ocu:100348594|ocu:100352691|ocu:100009172|ocu:100009214|ocu:100353546|	100327259|100345709|100354108|100340471|100008734|100339625|100328952|103350383|100351877|100009263|100009208|100351327|100008898|100346005|100008735|100009402|100348594|100352691|100009172|100009214|100353546|	http://www.genome.jp/kegg-bin/show_pathway?ocu05412/ocu:100351877%09red/ocu:100345709%09red/ocu:100353546%09red/ocu:100351327%09red/ocu:100339625%09red/ocu:100346005%09red/ocu:100009172%09red/ocu:100328952%09red/ocu:100009402%09red/ocu:100009263%09red/ocu:100008735%09red/ocu:100008734%09red/ocu:100009208%09red/ocu:100327259%09red/ocu:100354108%09red/ocu:100340471%09red/ocu:103350383%09red/ocu:100…
Arachidonic acid metabolism	KEGG PATHWAY	ocu00590	25	92	0.0408726	0.836534	ENSOCUG00000006582|ENSOCUG00000005938|ENSOCUG00000004126|ENSOCUG00000016759|ENSOCUG00000028100|ENSOCUG00000026416|ENSOCUG00000013265|ENSOCUG00000029573|ENSOCUG00000029534|ENSOCUG00000022477|ENSOCUG00000012233|ENSOCUG00000016140|ENSOCUG00000011594|ENSOCUG00000029257|ENSOCUG00000029430|ENSOCUG00000014644|ENSOCUG00000004655|ENSOCUG00000000596|ENSOCUG00000025117|ENSOCUG00000020989|ENSOCUG00000007724|…	ocu:100343913|ocu:100009258|ocu:100343150|ocu:100345975|ocu:100350957|ocu:100348038|ocu:100351425|ocu:100344692|ocu:100345202|ocu:100009114|ocu:100358051|ocu:100339354|ocu:100343408|ocu:100345716|ocu:100345202|ocu:100008748|ocu:100327257|ocu:100343759|ocu:100328946|ocu:100348276|ocu:100342322|ocu:100351928|ocu:100342572|ocu:100327257|ocu:103346149|	100343913|100009258|100343150|100345975|100350957|100348038|100351425|100344692|100345202|100009114|100358051|100339354|100343408|100345716|100345202|100008748|100327257|100343759|100328946|100348276|100342322|100351928|100342572|100327257|103346149|	http://www.genome.jp/kegg-bin/show_pathway?ocu00590/ocu:100351928%09red/ocu:100345975%09red/ocu:100358051%09red/ocu:100345202%09red/ocu:100339354%09red/ocu:100343759%09red/ocu:100009114%09red/ocu:100328946%09red/ocu:100342572%09red/ocu:100345716%09red/ocu:100348038%09red/ocu:100009258%09red/ocu:100351425%09red/ocu:100344692%09red/ocu:100343913%09red/ocu:100008748%09red/ocu:100343150%09red/ocu:100…
Collecting duct acid secretion	KEGG PATHWAY	ocu04966	10	27	0.0421325	0.836534	ENSOCUG00000004499|ENSOCUG00000014136|ENSOCUG00000006964|ENSOCUG00000001013|ENSOCUG00000027254|ENSOCUG00000013544|ENSOCUG00000004245|ENSOCUG00000012018|ENSOCUG00000014554|ENSOCUG00000007121	ocu:100349024|ocu:100352404|ocu:100353383|ocu:100341367|ocu:100009125|ocu:100347541|ocu:100009213|ocu:100009221|ocu:100344527|ocu:100347710|	100349024|100352404|100353383|100341367|100009125|100347541|100009213|100009221|100344527|100347710|	http://www.genome.jp/kegg-bin/show_pathway?ocu04966/ocu:100009221%09red/ocu:100347710%09red/ocu:100347541%09red/ocu:100349024%09red/ocu:100009125%09red/ocu:100352404%09red/ocu:100344527%09red/ocu:100341367%09red/ocu:100353383%09red/ocu:100009213%09red
Phagosome	KEGG PATHWAY	ocu04145	38	156	0.0496149	0.836534	ENSOCUG00000010032|ENSOCUG00000014136|ENSOCUG00000006964|ENSOCUG00000026477|ENSOCUG00000016501|ENSOCUG00000002492|ENSOCUG00000026373|ENSOCUG00000013666|ENSOCUG00000003367|ENSOCUG00000002480|ENSOCUG00000008397|ENSOCUG00000023547|ENSOCUG00000013369|ENSOCUG00000014602|ENSOCUG00000017823|ENSOCUG00000006526|ENSOCUG00000024349|ENSOCUG00000013544|ENSOCUG00000021337|ENSOCUG00000021601|ENSOCUG00000007121|…	ocu:100343910|ocu:100352404|ocu:100353383|ocu:100349209|ocu:100338900|ocu:100008825|ocu:100009097|ocu:100350046|ocu:100009578|ocu:100343144|ocu:100008830|ocu:100349209|ocu:100009172|ocu:100353546|ocu:100347816|ocu:100340692|ocu:100337909|ocu:100347541|ocu:100009359|ocu:100009590|ocu:100347710|ocu:100338913|ocu:100328760|ocu:100345974|ocu:100348290|ocu:100008735|ocu:100009044|ocu:100009221|ocu:100…	100343910|100352404|100353383|100349209|100338900|100008825|100009097|100350046|100009578|100343144|100008830|100349209|100009172|100353546|100347816|100340692|100337909|100347541|100009359|100009590|100347710|100338913|100328760|100345974|100348290|100008735|100009044|100009221|100344527|100341367|100347858|100357567|100009097|100328967|100009121|100352927|100009097|100008898|	http://www.genome.jp/kegg-bin/show_pathway?ocu04145/ocu:100357567%09red/ocu:100008830%09red/ocu:100009221%09red/ocu:100009590%09red/ocu:100338913%09red/ocu:100340692%09red/ocu:100009578%09red/ocu:100345974%09red/ocu:100347816%09red/ocu:100347858%09red/ocu:100328760%09red/ocu:100347710%09red/ocu:100009172%09red/ocu:100008898%09red/ocu:100343144%09red/ocu:100328967%09red/ocu:100008825%09red/ocu:100…
