# Supplementary material for: Dynamic changes of miRNAs in skeletal muscle development at New Zealand rabbits
Source: BMC Genomics. 2021 Jul 27;22:577. doi: 10.1186/s12864-021-07896-5 (PMC8314457; doi:10.1186/s12864-021-07896-5)
Supplement: Supplementary file 10 — Additional file 10: Table S6:The GO and KEGG analyses of up-regulated DEmiRNAs in child vs. adult group. [file 12864_2021_7896_MOESM10_ESM.xlsx]

## Sheet: Fig 5C cell proliferation
miRNA	Genename
novel_127	AIF1
novel_127	CCKBR
novel_413	WAPL
ocu-let-7b-3p	YAP1
ocu-let-7b-5p	ADGRG1
ocu-miR-103a-3p	SDCBP
ocu-miR-125b-2-3p	CDK6
ocu-miR-125b-2-3p	SERPINF2
ocu-miR-125b-5p	CD6
ocu-miR-1296-5p	CD74
ocu-miR-1296-5p	CSF1
ocu-miR-1296-5p	GATA2
ocu-miR-133a-3p	PTH1R
ocu-miR-133b-3p	PTH1R
ocu-miR-139-3p	CHRD
ocu-miR-139-3p	CUL4A
ocu-miR-139-3p	CX3CL1
ocu-miR-139-3p	DRD2
ocu-miR-139-3p	DYSF
ocu-miR-139-3p	EMP2
ocu-miR-139-3p	FOLR2
ocu-miR-139-3p	LEP
ocu-miR-139-3p	LIF
ocu-miR-139-3p	SDCBP
ocu-miR-139-3p	SMO
ocu-miR-139-3p	TGFB3
ocu-miR-139-5p	ADGRG1
ocu-miR-139-5p	FN1
ocu-miR-145-5p	PRKD2
ocu-miR-150-5p	CNTFR
ocu-miR-150-5p	IGFBP2
ocu-miR-150-5p	ZAP70
ocu-miR-16a-5p	PTH
ocu-miR-181a-5p	CACUL1
ocu-miR-185-3p	ACER2
ocu-miR-185-3p	ADA
ocu-miR-185-3p	BCL6
ocu-miR-185-3p	BMP10
ocu-miR-185-3p	CD40
ocu-miR-185-3p	CD6
ocu-miR-185-3p	CD74
ocu-miR-185-3p	CSF1
ocu-miR-185-3p	CX3CL1
ocu-miR-185-3p	DBF4B
ocu-miR-185-3p	EDN3
ocu-miR-185-3p	EFNB2
ocu-miR-185-3p	FGF19
ocu-miR-185-3p	FGFR1OP
ocu-miR-185-3p	FGFR2
ocu-miR-185-3p	FOLR2
ocu-miR-185-3p	GDF2
ocu-miR-185-3p	GRN
ocu-miR-185-3p	HDAC1
ocu-miR-185-3p	HMOX1
ocu-miR-185-3p	HPN
ocu-miR-185-3p	IL6R
ocu-miR-185-3p	KDR
ocu-miR-185-3p	LHX2
ocu-miR-185-3p	LIF
ocu-miR-185-3p	MARCKSL1
ocu-miR-185-3p	NCCRP1
ocu-miR-185-3p	NF1
ocu-miR-185-3p	ODC1
ocu-miR-185-3p	OSR1
ocu-miR-185-3p	PAX2
ocu-miR-185-3p	PAX7
ocu-miR-185-3p	PML
ocu-miR-185-3p	SASH3
ocu-miR-185-3p	SMARCD3
ocu-miR-185-3p	SOX10
ocu-miR-185-3p	STX4
ocu-miR-185-3p	WNT1
ocu-miR-185-3p	ZAP70
ocu-miR-185-5p	FCRL3
ocu-miR-185-5p	HSF4
ocu-miR-191-3p	ERBB2
ocu-miR-191-3p	NTN1
ocu-miR-193a-5p	CUL4A
ocu-miR-193b-3p	CD74
ocu-miR-193b-3p	ECM1
ocu-miR-193b-3p	TGFB3
ocu-miR-193b-3p	WWTR1
ocu-miR-193b-5p	SYK
ocu-miR-193b-5p	WNT5A
ocu-miR-195-3p	F3
ocu-miR-195-3p	IHH
ocu-miR-195-5p	CCNB1
ocu-miR-195-5p	GLI1
ocu-miR-195-5p	VEGFA
ocu-miR-197-3p	ACVRL1
ocu-miR-197-3p	ADA
ocu-miR-197-3p	FGF6
ocu-miR-197-3p	HMOX1
ocu-miR-197-3p	IL6R
ocu-miR-197-3p	KDR
ocu-miR-197-3p	PDGFRA
ocu-miR-197-3p	VCAM1
ocu-miR-204-5p	TGFBR1
ocu-miR-221-5p	LTF
ocu-miR-22-3p	PAX2
ocu-miR-24-3p	CCL11
ocu-miR-24-3p	SMARCD3
ocu-miR-24-5p	HDAC2
ocu-miR-29a-3p	CNOT8
ocu-miR-302b-3p	PAX7
ocu-miR-302c-3p	PAX7
ocu-miR-30b-3p	CNTFR
ocu-miR-30b-3p	GRN
ocu-miR-30b-3p	PLA2G1B
ocu-miR-30b-3p	SMO
ocu-miR-30c-2-3p	CD74
ocu-miR-30c-2-3p	MARCKSL1
ocu-miR-30c-2-3p	OSR1
ocu-miR-30c-3p	CD74
ocu-miR-30c-3p	GRN
ocu-miR-30c-3p	MARCKSL1
ocu-miR-30c-3p	OSR1
ocu-miR-30c-3p	SSBP3
ocu-miR-328-3p	BMP6
ocu-miR-328-3p	CDCA7L
ocu-miR-328-3p	CNTFR
ocu-miR-328-3p	DBF4B
ocu-miR-328-3p	DRD2
ocu-miR-328-3p	ESR1
ocu-miR-328-3p	FGF6
ocu-miR-328-3p	GDF2
ocu-miR-328-3p	GHRHR
ocu-miR-328-3p	GLI2
ocu-miR-328-3p	HLA-DPA1
ocu-miR-328-3p	HLX
ocu-miR-328-3p	IL6R
ocu-miR-328-3p	KIF3A
ocu-miR-328-3p	MST1
ocu-miR-328-3p	NCCRP1
ocu-miR-328-3p	NCK2
ocu-miR-328-3p	PDGFRA
ocu-miR-328-3p	SMARCD3
ocu-miR-328-3p	TNFSF13B
ocu-miR-328-3p	WNT3A
ocu-miR-361-3p	IGFBP2
ocu-miR-361-3p	PDGFB
ocu-miR-361-3p	PTH1R
ocu-miR-361-3p	SMARCD3
ocu-miR-365-2-5p	CD6
ocu-miR-365-2-5p	FOLR2
ocu-miR-365-2-5p	HLX
ocu-miR-365-2-5p	KDR
ocu-miR-365-2-5p	MAPK14
ocu-miR-365-2-5p	NR2E1
ocu-miR-365-2-5p	PDGFRB
ocu-miR-365-5p	CD6
ocu-miR-365-5p	PDGFRB
ocu-miR-378-3p	IL6R
ocu-miR-378-3p	VEGFA
ocu-miR-378-5p	B4GALT1
ocu-miR-378-5p	EAPP
ocu-miR-378-5p	ILK
ocu-miR-378-5p	MST1
ocu-miR-378-5p	PDGFRA
ocu-miR-378-5p	ROGDI
ocu-miR-378-5p	SERPINF2
ocu-miR-378-5p	SLC35F6
ocu-miR-378-5p	WNT3A
ocu-miR-378-5p	ZAP70
ocu-miR-381-5p	NCCRP1
ocu-miR-423-3p	ADGRG1
ocu-miR-423-3p	CSF1
ocu-miR-423-3p	EFNB2
ocu-miR-423-3p	NFATC2
ocu-miR-423-3p	NTN1
ocu-miR-423-3p	SHH
ocu-miR-423-5p	CD320
ocu-miR-423-5p	CSF1
ocu-miR-423-5p	DRD2
ocu-miR-423-5p	EDN3
ocu-miR-423-5p	FCRL3
ocu-miR-423-5p	FGF18
ocu-miR-423-5p	FOLR2
ocu-miR-423-5p	KDM4C
ocu-miR-423-5p	MIF
ocu-miR-423-5p	MMP2
ocu-miR-423-5p	PAX2
ocu-miR-423-5p	PRKD2
ocu-miR-423-5p	SMARCD3
ocu-miR-423-5p	WDR77
ocu-miR-423-5p	WNT3A
ocu-miR-425-3p	PIM1
ocu-miR-449a-5p	MARCKSL1
ocu-miR-449a-5p	TDGF1
ocu-miR-486-3p	ACVRL1
ocu-miR-486-3p	CDK6
ocu-miR-486-3p	CNTFR
ocu-miR-486-3p	DBF4B
ocu-miR-486-3p	EFNB2
ocu-miR-486-3p	EMP2
ocu-miR-486-3p	FGFR1OP
ocu-miR-486-3p	FOLR2
ocu-miR-486-3p	GATA2
ocu-miR-486-3p	GLI2
ocu-miR-486-3p	HMOX1
ocu-miR-486-3p	HMX2
ocu-miR-486-3p	IHH
ocu-miR-486-3p	MIF
ocu-miR-486-3p	NCCRP1
ocu-miR-486-3p	NF1
ocu-miR-486-3p	OSR1
ocu-miR-486-3p	PAX2
ocu-miR-486-3p	PAX7
ocu-miR-486-3p	SOX10
ocu-miR-486-3p	SSBP3
ocu-miR-486-5p	F3
ocu-miR-486-5p	IGFBP2
ocu-miR-486-5p	TFRC

## Sheet: Fig 5D ECM-receptor interaction
miRNA	genename
novel_38	SV2B
novel_38	ENSOCUG00000026630
ocu-miR-103a-3p	ENSOCUG00000007056
ocu-miR-12093-3p	ITGB1
ocu-miR-12093-3p	ITGB3
ocu-miR-12093-3p	THBS3
ocu-miR-12093-3p	COL2A1
ocu-miR-12093-3p	ENSOCUG00000013694
ocu-miR-12093-3p	ITGB5
ocu-miR-12093-3p	TNR
ocu-miR-12093-3p	ENSOCUG00000025148
ocu-miR-1296-5p	VWF
ocu-miR-1296-5p	ENSOCUG00000013694
ocu-miR-1296-5p	ENSOCUG00000027230
ocu-miR-1307-3p	ENSOCUG00000025148
ocu-miR-1307-5p	SV2B
ocu-miR-1307-5p	ENSOCUG00000021951
ocu-miR-135a-3p	COL4A4
ocu-miR-138-5p	ENSOCUG00000007056
ocu-miR-138-5p	ITGA3
ocu-miR-138-5p	ITGA7
ocu-miR-139-5p	FN1
ocu-miR-148b-3p	VWF
ocu-miR-185-3p	COL6A2
ocu-miR-185-3p	SV2B
ocu-miR-185-3p	ENSOCUG00000004590
ocu-miR-185-3p	ENSOCUG00000007056
ocu-miR-185-3p	ENSOCUG00000007472
ocu-miR-185-3p	ITGA3
ocu-miR-185-3p	HSPG2
ocu-miR-185-3p	ITGA5
ocu-miR-185-3p	ENSOCUG00000013694
ocu-miR-185-3p	ITGA11
ocu-miR-185-3p	ITGA7
ocu-miR-185-3p	ENSOCUG00000021951
ocu-miR-185-3p	VTN
ocu-miR-185-3p	ENSOCUG00000025192
ocu-miR-185-3p	ENSOCUG00000027230
ocu-miR-185-5p	COL11A2
ocu-miR-185-5p	TNR
ocu-miR-191-3p	ENSOCUG00000007472
ocu-miR-193a-5p	COL5A3
ocu-miR-193a-5p	ENSOCUG00000021951
ocu-miR-193b-3p	SV2C
ocu-miR-199a-5p	SV2B
ocu-miR-214-3p	ITGA2B
ocu-miR-214-3p	VWF
ocu-miR-214-3p	ITGB5
ocu-miR-214-3p	TNR
ocu-miR-214-3p	SV2C
ocu-miR-221-5p	ENSOCUG00000007472
ocu-miR-2387-5p	LAMA3
ocu-miR-24-3p	COL2A1
ocu-miR-29a-3p	LAMA2
ocu-miR-29a-3p	COL4A1
ocu-miR-29a-3p	COL2A1
ocu-miR-29b-3p	LAMA2
ocu-miR-29b-3p	COL4A1
ocu-miR-29c-3p	LAMA2
ocu-miR-29c-3p	COL4A1
ocu-miR-30c-2-3p	TNR
ocu-miR-30c-3p	COL2A1
ocu-miR-30c-3p	TNR
ocu-miR-30c-3p	ENSOCUG00000027230
ocu-miR-328-3p	IBSP
ocu-miR-328-3p	SV2A
ocu-miR-328-3p	HSPG2
ocu-miR-328-3p	ITGA5
ocu-miR-328-3p	COL11A2
ocu-miR-328-3p	VTN
ocu-miR-361-3p	ITGA7
ocu-miR-370-3p	COL6A2
ocu-miR-370-3p	SV2A
ocu-miR-370-3p	ENSOCUG00000004590
ocu-miR-370-3p	ENSOCUG00000007056
ocu-miR-370-3p	ITGA3
ocu-miR-370-3p	HSPG2
ocu-miR-370-3p	COL5A3
ocu-miR-370-3p	COL11A2
ocu-miR-370-3p	ENSOCUG00000025192
ocu-miR-378-3p	ENSOCUG00000021951
ocu-miR-378-5p	LAMA3
ocu-miR-378-5p	ITGB5
ocu-miR-423-3p	ITGA11
ocu-miR-423-3p	SV2C
ocu-miR-423-5p	ITGA2B
ocu-miR-423-5p	ITGA5
ocu-miR-423-5p	VTN
ocu-miR-423-5p	SV2C
ocu-miR-423-5p	ENSOCUG00000025192
ocu-miR-432-5p	ITGB3
ocu-miR-432-5p	COL2A1
ocu-miR-433-3p	ITGA5
ocu-miR-486-3p	COL6A2
ocu-miR-486-3p	SV2B
ocu-miR-486-3p	ENSOCUG00000007056
ocu-miR-486-3p	HSPG2
ocu-miR-486-3p	COL11A2
ocu-miR-486-3p	VTN
ocu-miR-486-5p	ENSOCUG00000007056
ocu-miR-486-5p	COL11A2
ocu-miR-486-5p	ENSOCUG00000025192
ocu-miR-497-5p	LAMA3
ocu-miR-500-5p	CD36
ocu-miR-503-5p	ITGA2B
ocu-miR-7180-3p	COL6A2
ocu-miR-7180-3p	ITGA3
ocu-miR-7180-3p	HSPG2
ocu-miR-7180-3p	COL11A2
ocu-miR-7180-3p	ENSOCUG00000021951
ocu-miR-7180-3p	ENSOCUG00000027230
ocu-miR-744-5p	COL6A2
ocu-miR-744-5p	SV2A
ocu-miR-744-5p	ENSOCUG00000007056
ocu-miR-744-5p	COL2A1
