# Supplementary material for: Dynamic changes of miRNAs in skeletal muscle development at New Zealand rabbits
Source: BMC Genomics. 2021 Jul 27;22:577. doi: 10.1186/s12864-021-07896-5 (PMC8314457; doi:10.1186/s12864-021-07896-5)
Supplement: Supplementary file 11 — Additional file 11: Table S7.The GO and KEGG analyses of down-regulated DEmiRNAs in child vs. adult group. [file 12864_2021_7896_MOESM11_ESM.xls]

## Sheet: GO
GO_accession	Description	Term_type	Over_represented_pValue	Corrected_pValue	DEG_item	DEG_list	Bg_item	Bg_list	Gene_names
GO:0051179	localization	biological_process	3.7779e-10	4.8264e-06	716	2363	3874	17125	ENSOCUG00000015024,ENSOCUG00000004707,ENSOCUG00000025486,ENSOCUG00000008922,ENSOCUG00000016160,ENSOCUG00000016641,ENSOCUG00000013076,ENSOCUG00000005760,ENSOCUG00000006637,ENSOCUG00000026358,ENSOCUG00000008841,ENSOCUG00000006953,ENSOCUG00000001005,ENSOCUG00000004187,ENSOCUG00000008513,ENSOCUG00000007848,ENSOCUG00000002944,ENSOCUG00000010121,ENSOCUG00000001735,ENSOCUG00000012819,ENSOCUG00000007679,…
GO:0051234	establishment of localization	biological_process	5.2667e-10	4.8264e-06	560	2363	2948	17125	ENSOCUG00000003682,ENSOCUG00000025569,ENSOCUG00000024104,ENSOCUG00000027575,ENSOCUG00000008411,ENSOCUG00000028183,ENSOCUG00000008684,ENSOCUG00000002688,ENSOCUG00000007065,ENSOCUG00000000167,ENSOCUG00000000990,ENSOCUG00000010707,ENSOCUG00000009094,ENSOCUG00000002426,ENSOCUG00000012213,ENSOCUG00000004170,ENSOCUG00000024081,ENSOCUG00000011017,ENSOCUG00000011273,ENSOCUG00000014953,ENSOCUG00000013806,…
GO:0006810	transport	biological_process	3.3382e-09	2.0394e-05	538	2363	2852	17125	ENSOCUG00000010396,ENSOCUG00000024091,ENSOCUG00000024334,ENSOCUG00000010384,ENSOCUG00000022346,ENSOCUG00000016290,ENSOCUG00000016254,ENSOCUG00000012464,ENSOCUG00000009897,ENSOCUG00000022731,ENSOCUG00000004142,ENSOCUG00000009263,ENSOCUG00000002194,ENSOCUG00000015684,ENSOCUG00000001555,ENSOCUG00000011610,ENSOCUG00000017876,ENSOCUG00000015018,ENSOCUG00000016430,ENSOCUG00000013373,ENSOCUG00000010107,…
GO:1902578	single-organism localization	biological_process	1.1817e-08	5.4146e-05	511	2363	2711	17125	ENSOCUG00000002193,ENSOCUG00000023700,ENSOCUG00000009797,ENSOCUG00000000539,ENSOCUG00000010062,ENSOCUG00000017956,ENSOCUG00000023365,ENSOCUG00000006448,ENSOCUG00000015852,ENSOCUG00000006632,ENSOCUG00000012271,ENSOCUG00000008847,ENSOCUG00000003431,ENSOCUG00000012480,ENSOCUG00000008521,ENSOCUG00000003234,ENSOCUG00000027500,ENSOCUG00000004923,ENSOCUG00000000699,ENSOCUG00000002704,ENSOCUG00000003863,…
GO:0044765	single-organism transport	biological_process	1.6017e-08	5.8713e-05	481	2363	2541	17125	ENSOCUG00000001011,ENSOCUG00000000382,ENSOCUG00000005769,ENSOCUG00000023733,ENSOCUG00000025541,ENSOCUG00000010594,ENSOCUG00000021337,ENSOCUG00000008933,ENSOCUG00000012157,ENSOCUG00000022850,ENSOCUG00000007624,ENSOCUG00000016490,ENSOCUG00000003196,ENSOCUG00000009034,ENSOCUG00000003484,ENSOCUG00000016511,ENSOCUG00000007013,ENSOCUG00000000090,ENSOCUG00000014740,ENSOCUG00000027603,ENSOCUG00000024755,…
GO:0044699	single-organism process	biological_process	3.5442e-08	0.00010826	1610	2363	10549	17125	ENSOCUG00000004306,ENSOCUG00000023093,ENSOCUG00000021612,ENSOCUG00000027970,ENSOCUG00000012116,ENSOCUG00000017671,ENSOCUG00000005819,ENSOCUG00000012661,ENSOCUG00000011201,ENSOCUG00000002998,ENSOCUG00000007327,ENSOCUG00000004068,ENSOCUG00000022100,ENSOCUG00000021988,ENSOCUG00000011360,ENSOCUG00000026203,ENSOCUG00000017161,ENSOCUG00000006388,ENSOCUG00000005015,ENSOCUG00000013544,ENSOCUG00000026197,…
GO:0005576	extracellular region	cellular_component	8.0746e-08	0.00021142	209	2363	1062	17125	ENSOCUG00000021940,ENSOCUG00000026635,ENSOCUG00000004146,ENSOCUG00000013232,ENSOCUG00000009424,ENSOCUG00000001955,ENSOCUG00000023822,ENSOCUG00000008310,ENSOCUG00000024104,ENSOCUG00000003273,ENSOCUG00000026917,ENSOCUG00000011700,ENSOCUG00000000990,ENSOCUG00000026304,ENSOCUG00000017302,ENSOCUG00000014249,ENSOCUG00000004707,ENSOCUG00000025508,ENSOCUG00000015957,ENSOCUG00000000771,ENSOCUG00000007985,…
GO:0005737	cytoplasm	cellular_component	4.035e-06	0.008217	1042	2363	6403	17125	ENSOCUG00000003196,ENSOCUG00000001725,ENSOCUG00000017029,ENSOCUG00000005042,ENSOCUG00000014902,ENSOCUG00000012067,ENSOCUG00000013172,ENSOCUG00000006413,ENSOCUG00000010668,ENSOCUG00000016449,ENSOCUG00000016639,ENSOCUG00000000163,ENSOCUG00000015488,ENSOCUG00000006418,ENSOCUG00000007767,ENSOCUG00000005729,ENSOCUG00000010086,ENSOCUG00000023611,ENSOCUG00000025493,ENSOCUG00000008948,ENSOCUG00000025029,…
GO:0055085	transmembrane transport	biological_process	1.0887e-05	0.019954	202	2363	990	17125	ENSOCUG00000022731,ENSOCUG00000025701,ENSOCUG00000001013,ENSOCUG00000003227,ENSOCUG00000016430,ENSOCUG00000005557,ENSOCUG00000010469,ENSOCUG00000007809,ENSOCUG00000004943,ENSOCUG00000007798,ENSOCUG00000024091,ENSOCUG00000004403,ENSOCUG00000027393,ENSOCUG00000024405,ENSOCUG00000016225,ENSOCUG00000029179,ENSOCUG00000010728,ENSOCUG00000009943,ENSOCUG00000014781,ENSOCUG00000004641,ENSOCUG00000010540,…
GO:0044763	single-organism cellular process	biological_process	1.637e-05	0.027275	1422	2363	9411	17125	ENSOCUG00000004118,ENSOCUG00000008567,ENSOCUG00000004827,ENSOCUG00000027071,ENSOCUG00000010027,ENSOCUG00000003187,ENSOCUG00000000638,ENSOCUG00000014336,ENSOCUG00000000401,ENSOCUG00000007281,ENSOCUG00000005602,ENSOCUG00000004499,ENSOCUG00000016027,ENSOCUG00000006139,ENSOCUG00000002510,ENSOCUG00000005751,ENSOCUG00000004644,ENSOCUG00000010489,ENSOCUG00000027316,ENSOCUG00000005775,ENSOCUG00000004305,…
GO:0001503	ossification	biological_process	2.0735e-05	0.03167	57	2363	220	17125	ENSOCUG00000002884,ENSOCUG00000023510,ENSOCUG00000014989,ENSOCUG00000023796,ENSOCUG00000002947,ENSOCUG00000013544,ENSOCUG00000000638,ENSOCUG00000016862,ENSOCUG00000013672,ENSOCUG00000005465,ENSOCUG00000016141,ENSOCUG00000004118,ENSOCUG00000008567,ENSOCUG00000001912,ENSOCUG00000011078,ENSOCUG00000011655,ENSOCUG00000012400,ENSOCUG00000001046,ENSOCUG00000013750,ENSOCUG00000009703,ENSOCUG00000003431,…
GO:0005615	extracellular space	cellular_component	2.4474e-05	0.032169	115	2363	560	17125	ENSOCUG00000011415,ENSOCUG00000010524,ENSOCUG00000004426,ENSOCUG00000011786,ENSOCUG00000007988,ENSOCUG00000002562,ENSOCUG00000024383,ENSOCUG00000015772,ENSOCUG00000009526,ENSOCUG00000007039,ENSOCUG00000026988,ENSOCUG00000025268,ENSOCUG00000007086,ENSOCUG00000016068,ENSOCUG00000013533,ENSOCUG00000000355,ENSOCUG00000010027,ENSOCUG00000026491,ENSOCUG00000004161,ENSOCUG00000006863,ENSOCUG00000027408,…
GO:0071702	organic substance transport	biological_process	2.4573e-05	0.032169	260	2363	1341	17125	ENSOCUG00000013771,ENSOCUG00000023521,ENSOCUG00000013176,ENSOCUG00000017852,ENSOCUG00000000025,ENSOCUG00000014826,ENSOCUG00000015036,ENSOCUG00000011657,ENSOCUG00000024515,ENSOCUG00000000586,ENSOCUG00000026506,ENSOCUG00000000073,ENSOCUG00000004502,ENSOCUG00000022315,ENSOCUG00000022666,ENSOCUG00000025493,ENSOCUG00000021327,ENSOCUG00000023622,ENSOCUG00000008838,ENSOCUG00000005789,ENSOCUG00000005042,…
GO:0098805	whole membrane	cellular_component	2.9077e-05	0.035529	185	2363	888	17125	ENSOCUG00000017616,ENSOCUG00000014723,ENSOCUG00000001120,ENSOCUG00000004446,ENSOCUG00000012883,ENSOCUG00000009585,ENSOCUG00000022533,ENSOCUG00000024659,ENSOCUG00000004574,ENSOCUG00000005685,ENSOCUG00000016720,ENSOCUG00000007340,ENSOCUG00000001790,ENSOCUG00000003790,ENSOCUG00000026865,ENSOCUG00000003012,ENSOCUG00000005351,ENSOCUG00000005869,ENSOCUG00000016862,ENSOCUG00000009275,ENSOCUG00000002580,…
GO:0044459	plasma membrane part	cellular_component	3.7681e-05	0.043163	234	2363	1180	17125	ENSOCUG00000022332,ENSOCUG00000001455,ENSOCUG00000016130,ENSOCUG00000026260,ENSOCUG00000000651,ENSOCUG00000005751,ENSOCUG00000004122,ENSOCUG00000010569,ENSOCUG00000010489,ENSOCUG00000013369,ENSOCUG00000001197,ENSOCUG00000027279,ENSOCUG00000021735,ENSOCUG00000024081,ENSOCUG00000009103,ENSOCUG00000007281,ENSOCUG00000012175,ENSOCUG00000004499,ENSOCUG00000001989,ENSOCUG00000023061,ENSOCUG00000000355,…

## Sheet: KEGG
##Databases: KEGG PATHWAY
##Statistical test method: hypergeometric test / Fisher's exact test
##FDR correction method: Benjamini and Hochberg
#Term	Database	ID	Input number	Background number	P-Value	Corrected P-Value	Input	KEGG_ID/KO	Entrez_ID	Hyperlink
Complement and coagulation cascades	KEGG PATHWAY	ocu04610	24	82	0.0041961	0.94422	ENSOCUG00000017178|ENSOCUG00000008338|ENSOCUG00000008253|ENSOCUG00000026257|ENSOCUG00000021940|ENSOCUG00000006999|ENSOCUG00000006783|ENSOCUG00000016068|ENSOCUG00000007279|ENSOCUG00000009048|ENSOCUG00000029417|ENSOCUG00000006167|ENSOCUG00000029682|ENSOCUG00000007039|ENSOCUG00000021021|ENSOCUG00000012708|ENSOCUG00000004834|ENSOCUG00000026491|ENSOCUG00000015138|ENSOCUG00000000091|ENSOCUG00000029367|…	ocu:100009076|ocu:100009121|ocu:100009401|ocu:100008973|ocu:100358746|ocu:100355553|ocu:100009165|ocu:100009588|ocu:100009596|ocu:100009170|ocu:100008986|ocu:100359259|ocu:100355944|ocu:100356976|ocu:100009399|ocu:100009197|ocu:100009127|ocu:100346690|ocu:100347068|ocu:100009515|ocu:100347327|ocu:100008605|ocu:100008647|ocu:100008980|	100009076|100009121|100009401|100008973|100358746|100355553|100009165|100009588|100009596|100009170|100008986|100359259|100355944|100356976|100009399|100009197|100009127|100346690|100347068|100009515|100347327|100008605|100008647|100008980|	http://www.genome.jp/kegg-bin/show_pathway?ocu04610/ocu:100008647%09red/ocu:100358746%09red/ocu:100009596%09red/ocu:100009401%09red/ocu:100008973%09red/ocu:100347327%09red/ocu:100009399%09red/ocu:100009170%09red/ocu:100009127%09red/ocu:100355944%09red/ocu:100009076%09red/ocu:100355553%09red/ocu:100009197%09red/ocu:100359259%09red/ocu:100009588%09red/ocu:100356976%09red/ocu:100008980%09red/ocu:100…
Regulation of actin cytoskeleton	KEGG PATHWAY	ocu04810	47	210	0.00918429	0.94422	ENSOCUG00000000637|ENSOCUG00000025224|ENSOCUG00000005929|ENSOCUG00000011285|ENSOCUG00000016449|ENSOCUG00000013676|ENSOCUG00000003944|ENSOCUG00000006393|ENSOCUG00000005076|ENSOCUG00000013433|ENSOCUG00000013369|ENSOCUG00000015829|ENSOCUG00000026353|ENSOCUG00000021580|ENSOCUG00000007576|ENSOCUG00000016586|ENSOCUG00000008062|ENSOCUG00000025586|ENSOCUG00000007750|ENSOCUG00000015992|ENSOCUG00000014319|…	ocu:100343384|ocu:100344018|ocu:100358182|ocu:100341934|ocu:100340437|ocu:100337841|ocu:100347020|ocu:100353500|ocu:100353972|ocu:100356755|ocu:100009172|ocu:100358225|ocu:103345506|ocu:100343050|ocu:100342742|ocu:100347771|ocu:100356964|ocu:100353304|ocu:103347573|ocu:100350323|ocu:100345250|ocu:100344241|ocu:100353054|ocu:100342872|ocu:100348718|ocu:100347293|ocu:100340478|ocu:100341599|ocu:100…	100343384|100344018|100358182|100341934|100340437|100337841|100347020|100353500|100353972|100356755|100009172|100358225|103345506|100343050|100342742|100347771|100356964|100353304|103347573|100350323|100345250|100344241|100353054|100342872|100348718|100347293|100340478|100341599|100008734|100358772|103346864|100348921|100346367|100009542|100353305|100349913|100356255|100008918|100009586|100355795…	http://www.genome.jp/kegg-bin/show_pathway?ocu04810/ocu:100353304%09red/ocu:100344241%09red/ocu:100008734%09red/ocu:100356755%09red/ocu:100337757%09red/ocu:100356964%09red/ocu:100347771%09red/ocu:100349913%09red/ocu:100341599%09red/ocu:100343050%09red/ocu:100355795%09red/ocu:100346367%09red/ocu:100350323%09red/ocu:100009172%09red/ocu:100353054%09red/ocu:100342742%09red/ocu:100009051%09red/ocu:103…
Fc gamma R-mediated phagocytosis	KEGG PATHWAY	ocu04666	22	81	0.0119506	0.94422	ENSOCUG00000013533|ENSOCUG00000025224|ENSOCUG00000000227|ENSOCUG00000026651|ENSOCUG00000013676|ENSOCUG00000003944|ENSOCUG00000000167|ENSOCUG00000010843|ENSOCUG00000026353|ENSOCUG00000000830|ENSOCUG00000014319|ENSOCUG00000022946|ENSOCUG00000017539|ENSOCUG00000008947|ENSOCUG00000005516|ENSOCUG00000015811|ENSOCUG00000025039|ENSOCUG00000007624|ENSOCUG00000006986|ENSOCUG00000025604|ENSOCUG00000002244|…	ocu:100009097|ocu:100344018|ocu:100346808|ocu:100009097|ocu:100337841|ocu:100347020|ocu:100339369|ocu:100008966|ocu:103345506|ocu:100357300|ocu:100345250|ocu:100348718|ocu:100345556|ocu:100009158|ocu:100349913|ocu:100356255|ocu:100351889|ocu:100009102|ocu:100355795|ocu:100341589|ocu:100343468|ocu:100337757|	100009097|100344018|100346808|100009097|100337841|100347020|100339369|100008966|103345506|100357300|100345250|100348718|100345556|100009158|100349913|100356255|100351889|100009102|100355795|100341589|100343468|100337757|	http://www.genome.jp/kegg-bin/show_pathway?ocu04666/ocu:100347020%09red/ocu:100343468%09red/ocu:100345556%09red/ocu:100337757%09red/ocu:100009097%09red/ocu:100344018%09red/ocu:100009158%09red/ocu:100345250%09red/ocu:100351889%09red/ocu:100339369%09red/ocu:100357300%09red/ocu:100356255%09red/ocu:100008966%09red/ocu:100009102%09red/ocu:100346808%09red/ocu:100355795%09red/ocu:100348718%09red/ocu:103…
MAPK signaling pathway	KEGG PATHWAY	ocu04010	52	251	0.0209611	0.94422	ENSOCUG00000007143|ENSOCUG00000009923|ENSOCUG00000013659|ENSOCUG00000002740|ENSOCUG00000014252|ENSOCUG00000008771|ENSOCUG00000014971|ENSOCUG00000011386|ENSOCUG00000002640|ENSOCUG00000012690|ENSOCUG00000021580|ENSOCUG00000000796|ENSOCUG00000011415|ENSOCUG00000010146|ENSOCUG00000007576|ENSOCUG00000008567|ENSOCUG00000006627|ENSOCUG00000021158|ENSOCUG00000022455|ENSOCUG00000013282|ENSOCUG00000007043|…	ocu:100354108|ocu:100359020|ocu:103348219|ocu:100344451|ocu:100009438|ocu:100009250|ocu:100341237|ocu:100344003|ocu:100351032|ocu:100354523|ocu:100343050|ocu:100351877|ocu:100358982|ocu:100346106|ocu:100342742|ocu:100349438|ocu:100008840|ocu:100352814|ocu:100344241|ocu:100356691|ocu:100349787|ocu:100338772|ocu:100355017|ocu:100342872|ocu:100342500|ocu:100352378|ocu:100358702|ocu:100338059|ocu:100…	100354108|100359020|103348219|100344451|100009438|100009250|100341237|100344003|100351032|100354523|100343050|100351877|100358982|100346106|100342742|100349438|100008840|100352814|100344241|100356691|100349787|100338772|100355017|100342872|100342500|100352378|100358702|100338059|100008748|100340478|100349994|100348520|100358772|100353671|100354143|100338535|100346367|100342232|100353754|100344731…	http://www.genome.jp/kegg-bin/show_pathway?ocu04010/ocu:100358702%09red/ocu:100358982%09red/ocu:100344241%09red/ocu:100343050%09red/ocu:100344731%09red/ocu:100354292%09red/ocu:100340478%09red/ocu:100338772%09red/ocu:100348484%09red/ocu:100354108%09red/ocu:100348520%09red/ocu:100353742%09red/ocu:100354143%09red/ocu:100351877%09red/ocu:100343006%09red/ocu:100346367%09red/ocu:100344451%09red/ocu:100…
Focal adhesion	KEGG PATHWAY	ocu04510	44	208	0.0242217	0.94422	ENSOCUG00000000637|ENSOCUG00000011285|ENSOCUG00000025148|ENSOCUG00000016497|ENSOCUG00000005062|ENSOCUG00000003122|ENSOCUG00000005076|ENSOCUG00000013369|ENSOCUG00000023462|ENSOCUG00000022575|ENSOCUG00000006783|ENSOCUG00000025586|ENSOCUG00000010569|ENSOCUG00000025192|ENSOCUG00000015992|ENSOCUG00000014319|ENSOCUG00000009275|ENSOCUG00000011610|ENSOCUG00000006469|ENSOCUG00000022946|ENSOCUG00000017726|…	ocu:100343384|ocu:100341934|ocu:100327268|ocu:100008787|ocu:100008607|ocu:103344937|ocu:100353972|ocu:100009172|ocu:100009542|ocu:100009128|ocu:100009165|ocu:100353304|ocu:100009554|ocu:100343947|ocu:100350323|ocu:100345250|ocu:100353054|ocu:100008899|ocu:100342500|ocu:100348718|ocu:100344251|ocu:100356474|ocu:100341599|ocu:100008734|ocu:100358772|ocu:100353671|ocu:100342872|ocu:100009092|ocu:100…	100343384|100341934|100327268|100008787|100008607|103344937|100353972|100009172|100009542|100009128|100009165|100353304|100009554|100343947|100350323|100345250|100353054|100008899|100342500|100348718|100344251|100356474|100341599|100008734|100358772|100353671|100342872|100009092|100358256|100353305|100009005|100348921|100009102|100328754|100008760|100347324|100344425|100357231|100009051|100346005…	http://www.genome.jp/kegg-bin/show_pathway?ocu04510/ocu:100353054%09red/ocu:100008734%09red/ocu:100358256%09red/ocu:100327268%09red/ocu:100350500%09red/ocu:100347324%09red/ocu:100343006%09red/ocu:100357482%09red/ocu:100350323%09red/ocu:100009172%09red/ocu:100341599%09red/ocu:100008899%09red/ocu:103344937%09red/ocu:100008787%09red/ocu:100009128%09red/ocu:100009051%09red/ocu:100008760%09red/ocu:100…
MicroRNAs in cancer	KEGG PATHWAY	ocu05206	32	144	0.0296614	0.94422	ENSOCUG00000012028|ENSOCUG00000016445|ENSOCUG00000013493|ENSOCUG00000011285|ENSOCUG00000011078|ENSOCUG00000003883|ENSOCUG00000013369|ENSOCUG00000016101|ENSOCUG00000004458|ENSOCUG00000006627|ENSOCUG00000010569|ENSOCUG00000009365|ENSOCUG00000013659|ENSOCUG00000022455|ENSOCUG00000011610|ENSOCUG00000006469|ENSOCUG00000016772|ENSOCUG00000004048|ENSOCUG00000008913|ENSOCUG00000027603|ENSOCUG00000001725|…	ocu:100342639|ocu:100343400|ocu:100341572|ocu:100341934|ocu:100009040|ocu:100347269|ocu:100009172|ocu:100008993|ocu:100340619|ocu:100008840|ocu:100009554|ocu:100101609|ocu:103348219|ocu:100344241|ocu:100008899|ocu:100342500|ocu:100341887|ocu:100354583|ocu:100348520|ocu:100358772|ocu:100342872|ocu:100338535|ocu:103347101|ocu:103345712|ocu:100353450|ocu:100352722|ocu:100345841|ocu:100009102|ocu:100…	100342639|100343400|100341572|100341934|100009040|100347269|100009172|100008993|100340619|100008840|100009554|100101609|103348219|100344241|100008899|100342500|100341887|100354583|100348520|100358772|100342872|100338535|103347101|103345712|100353450|100352722|100345841|100009102|100008690|100347324|100357231|100343006|	http://www.genome.jp/kegg-bin/show_pathway?ocu05206/ocu:103348219%09red/ocu:100344241%09red/ocu:100347269%09red/ocu:100342500%09red/ocu:100347324%09red/ocu:100341572%09red/ocu:100354583%09red/ocu:103347101%09red/ocu:100343006%09red/ocu:100341887%09red/ocu:100009172%09red/ocu:100008993%09red/ocu:100008899%09red/ocu:100101609%09red/ocu:100348520%09red/ocu:100338535%09red/ocu:100340619%09red/ocu:100…
ECM-receptor interaction	KEGG PATHWAY	ocu04512	21	87	0.0365689	0.94422	ENSOCUG00000000409|ENSOCUG00000006783|ENSOCUG00000001046|ENSOCUG00000003273|ENSOCUG00000003061|ENSOCUG00000022575|ENSOCUG00000009424|ENSOCUG00000010955|ENSOCUG00000025148|ENSOCUG00000017799|ENSOCUG00000024422|ENSOCUG00000025192|ENSOCUG00000013232|ENSOCUG00000007056|ENSOCUG00000021735|ENSOCUG00000003894|ENSOCUG00000016497|ENSOCUG00000013629|ENSOCUG00000013369|ENSOCUG00000009427|ENSOCUG00000017726	ocu:100356474|ocu:100009165|ocu:100344425|ocu:100008734|ocu:100342160|ocu:100009128|ocu:100357482|ocu:100340334|ocu:100327268|ocu:100347324|ocu:100350796|ocu:100343947|ocu:100358256|ocu:100357231|ocu:100346005|ocu:100349415|ocu:100008787|ocu:100009005|ocu:100009172|ocu:100350500|ocu:100344251|	100356474|100009165|100344425|100008734|100342160|100009128|100357482|100340334|100327268|100347324|100350796|100343947|100358256|100357231|100346005|100349415|100008787|100009005|100009172|100350500|100344251|	http://www.genome.jp/kegg-bin/show_pathway?ocu04512/ocu:100327268%09red/ocu:100344251%09red/ocu:100342160%09red/ocu:100357482%09red/ocu:100346005%09red/ocu:100009172%09red/ocu:100350796%09red/ocu:100009165%09red/ocu:100349415%09red/ocu:100008734%09red/ocu:100008787%09red/ocu:100358256%09red/ocu:100009128%09red/ocu:100357231%09red/ocu:100350500%09red/ocu:100344425%09red/ocu:100009005%09red/ocu:100…
Central carbon metabolism in cancer	KEGG PATHWAY	ocu05230	16	61	0.0366875	0.94422	ENSOCUG00000006697|ENSOCUG00000000401|ENSOCUG00000010569|ENSOCUG00000005924|ENSOCUG00000009144|ENSOCUG00000014319|ENSOCUG00000022455|ENSOCUG00000025521|ENSOCUG00000004938|ENSOCUG00000007466|ENSOCUG00000001725|ENSOCUG00000000258|ENSOCUG00000010696|ENSOCUG00000007086|ENSOCUG00000022712|ENSOCUG00000027310	ocu:100340945|ocu:100340994|ocu:100009554|ocu:100125988|ocu:100009234|ocu:100345250|ocu:100344241|ocu:100354500|ocu:100345105|ocu:100008844|ocu:100342872|ocu:100343006|ocu:100354292|ocu:100327263|ocu:100337757|ocu:100339128|	100340945|100340994|100009554|100125988|100009234|100345250|100344241|100354500|100345105|100008844|100342872|100343006|100354292|100327263|100337757|100339128|	http://www.genome.jp/kegg-bin/show_pathway?ocu05230/ocu:100125988%09red/ocu:100343006%09red/ocu:100342872%09red/ocu:100008844%09red/ocu:100344241%09red/ocu:100345250%09red/ocu:100339128%09red/ocu:100340945%09red/ocu:100354292%09red/ocu:100327263%09red/ocu:100337757%09red/ocu:100354500%09red/ocu:100009554%09red/ocu:100345105%09red/ocu:100340994%09red/ocu:100009234%09red
VEGF signaling pathway	KEGG PATHWAY	ocu04370	14	52	0.0416018	0.94422	ENSOCUG00000014319|ENSOCUG00000009585|ENSOCUG00000007624|ENSOCUG00000014252|ENSOCUG00000011610|ENSOCUG00000005062|ENSOCUG00000014971|ENSOCUG00000022455|ENSOCUG00000005316|ENSOCUG00000005754|ENSOCUG00000012690|ENSOCUG00000012556|ENSOCUG00000022712|ENSOCUG00000014644	ocu:100345250|ocu:100341599|ocu:100009102|ocu:100009438|ocu:100008899|ocu:100008607|ocu:100341237|ocu:100344241|ocu:100342292|ocu:100353305|ocu:100354523|ocu:100353824|ocu:100337757|ocu:100008748|	100345250|100341599|100009102|100009438|100008899|100008607|100341237|100344241|100342292|100353305|100354523|100353824|100337757|100008748|	http://www.genome.jp/kegg-bin/show_pathway?ocu04370/ocu:100353305%09red/ocu:100009438%09red/ocu:100337757%09red/ocu:100344241%09red/ocu:100345250%09red/ocu:100008899%09red/ocu:100354523%09red/ocu:100008607%09red/ocu:100009102%09red/ocu:100353824%09red/ocu:100342292%09red/ocu:100341599%09red/ocu:100008748%09red/ocu:100341237%09red
Cyanoamino acid metabolism	KEGG PATHWAY	ocu00460	4	7	0.0439156	0.94422	ENSOCUG00000013242|ENSOCUG00000012233|ENSOCUG00000002250|ENSOCUG00000021541	ocu:100009293|ocu:100358051|ocu:100346442|ocu:100009405|	100009293|100358051|100346442|100009405|	http://www.genome.jp/kegg-bin/show_pathway?ocu00460/ocu:100009405%09red/ocu:100346442%09red/ocu:100358051%09red/ocu:100009293%09red
Linoleic acid metabolism	KEGG PATHWAY	ocu00591	10	33	0.0452034	0.94422	ENSOCUG00000006574|ENSOCUG00000004126|ENSOCUG00000029586|ENSOCUG00000024104|ENSOCUG00000014971|ENSOCUG00000011594|ENSOCUG00000010056|ENSOCUG00000017185|ENSOCUG00000023380|ENSOCUG00000014644	ocu:100351928|ocu:100343150|ocu:100342898|ocu:100344421|ocu:100341237|ocu:100343408|ocu:100328937|ocu:100342572|ocu:100328954|ocu:100008748|	100351928|100343150|100342898|100344421|100341237|100343408|100328937|100342572|100328954|100008748|	http://www.genome.jp/kegg-bin/show_pathway?ocu00591/ocu:100342898%09red/ocu:100342572%09red/ocu:100351928%09red/ocu:100008748%09red/ocu:100343408%09red/ocu:100328954%09red/ocu:100343150%09red/ocu:100344421%09red/ocu:100328937%09red/ocu:100341237%09red
