# Supplementary material for: Dynamic changes of miRNAs in skeletal muscle development at New Zealand rabbits
Source: BMC Genomics. 2021 Jul 27;22:577. doi: 10.1186/s12864-021-07896-5 (PMC8314457; doi:10.1186/s12864-021-07896-5)
Supplement: Supplementary file 12 — Additional file 12: Table S8. The primers of reference gene and miRNAs. [file 12864_2021_7896_MOESM12_ESM.xls]

## Sheet: GO
GO_accession	Description	Term_type	Over_represented_pValue	Corrected_pValue	DEG_item	DEG_list	Bg_item	Bg_list	Gene_names
GO:0044459	plasma membrane part	cellular_component	1.2057e-08	0.00022098	260	2419	1180	17125	ENSOCUG00000022573,ENSOCUG00000009365,ENSOCUG00000016036,ENSOCUG00000013515,ENSOCUG00000012175,ENSOCUG00000003273,ENSOCUG00000025824,ENSOCUG00000023355,ENSOCUG00000024174,ENSOCUG00000023510,ENSOCUG00000013369,ENSOCUG00000029346,ENSOCUG00000004499,ENSOCUG00000010739,ENSOCUG00000002924,ENSOCUG00000010107,ENSOCUG00000000355,ENSOCUG00000017851,ENSOCUG00000017105,ENSOCUG00000022113,ENSOCUG00000001727,…
GO:0051179	localization	biological_process	6.9771e-08	0.00063938	719	2419	3874	17125	ENSOCUG00000017851,ENSOCUG00000008033,ENSOCUG00000007362,ENSOCUG00000004357,ENSOCUG00000017105,ENSOCUG00000007569,ENSOCUG00000009190,ENSOCUG00000008274,ENSOCUG00000002830,ENSOCUG00000002402,ENSOCUG00000010107,ENSOCUG00000013609,ENSOCUG00000005792,ENSOCUG00000005780,ENSOCUG00000000427,ENSOCUG00000022970,ENSOCUG00000027924,ENSOCUG00000008091,ENSOCUG00000001447,ENSOCUG00000017021,ENSOCUG00000009582,…
GO:0051234	establishment of localization	biological_process	1.3268e-07	0.00072504	558	2419	2948	17125	ENSOCUG00000022141,ENSOCUG00000006632,ENSOCUG00000008066,ENSOCUG00000001028,ENSOCUG00000013765,ENSOCUG00000014333,ENSOCUG00000007132,ENSOCUG00000014981,ENSOCUG00000007896,ENSOCUG00000002183,ENSOCUG00000017251,ENSOCUG00000002929,ENSOCUG00000014317,ENSOCUG00000013176,ENSOCUG00000016448,ENSOCUG00000009275,ENSOCUG00000025026,ENSOCUG00000015852,ENSOCUG00000013526,ENSOCUG00000009911,ENSOCUG00000014136,…
GO:1902578	single-organism localization	biological_process	1.8056e-07	0.00072504	517	2419	2711	17125	ENSOCUG00000012416,ENSOCUG00000006722,ENSOCUG00000005233,ENSOCUG00000015776,ENSOCUG00000007538,ENSOCUG00000002582,ENSOCUG00000005137,ENSOCUG00000027452,ENSOCUG00000003888,ENSOCUG00000011235,ENSOCUG00000016897,ENSOCUG00000015421,ENSOCUG00000008277,ENSOCUG00000007211,ENSOCUG00000004943,ENSOCUG00000007065,ENSOCUG00000008567,ENSOCUG00000000722,ENSOCUG00000012911,ENSOCUG00000005769,ENSOCUG00000001013,…
GO:0006810	transport	biological_process	1.978e-07	0.00072504	540	2419	2852	17125	ENSOCUG00000004347,ENSOCUG00000013757,ENSOCUG00000013146,ENSOCUG00000002704,ENSOCUG00000027254,ENSOCUG00000028188,ENSOCUG00000021019,ENSOCUG00000010707,ENSOCUG00000029421,ENSOCUG00000001685,ENSOCUG00000006582,ENSOCUG00000021988,ENSOCUG00000014554,ENSOCUG00000023758,ENSOCUG00000011637,ENSOCUG00000007488,ENSOCUG00000007143,ENSOCUG00000014993,ENSOCUG00000012480,ENSOCUG00000000025,ENSOCUG00000004271,…
GO:0044765	single-organism transport	biological_process	5.8227e-07	0.0017786	485	2419	2541	17125	ENSOCUG00000008277,ENSOCUG00000015421,ENSOCUG00000003367,ENSOCUG00000016897,ENSOCUG00000003267,ENSOCUG00000009953,ENSOCUG00000008850,ENSOCUG00000011235,ENSOCUG00000002409,ENSOCUG00000010020,ENSOCUG00000029416,ENSOCUG00000001005,ENSOCUG00000013072,ENSOCUG00000010533,ENSOCUG00000001013,ENSOCUG00000005769,ENSOCUG00000012911,ENSOCUG00000000722,ENSOCUG00000008567,ENSOCUG00000013265,ENSOCUG00000007065,…
GO:0031226	intrinsic component of plasma membrane	cellular_component	1.7693e-06	0.0043656	130	2419	549	17125	ENSOCUG00000000258,ENSOCUG00000003273,ENSOCUG00000027279,ENSOCUG00000028026,ENSOCUG00000010739,ENSOCUG00000017594,ENSOCUG00000013369,ENSOCUG00000029346,ENSOCUG00000004499,ENSOCUG00000024174,ENSOCUG00000007209,ENSOCUG00000007545,ENSOCUG00000025824,ENSOCUG00000017934,ENSOCUG00000005780,ENSOCUG00000000786,ENSOCUG00000021974,ENSOCUG00000001727,ENSOCUG00000022113,ENSOCUG00000008091,ENSOCUG00000012637,…
GO:0001944	vasculature development	biological_process	1.9055e-06	0.0043656	109	2419	442	17125	ENSOCUG00000013369,ENSOCUG00000013623,ENSOCUG00000013176,ENSOCUG00000026801,ENSOCUG00000010844,ENSOCUG00000010693,ENSOCUG00000022857,ENSOCUG00000024967,ENSOCUG00000005474,ENSOCUG00000010633,ENSOCUG00000003832,ENSOCUG00000010756,ENSOCUG00000012906,ENSOCUG00000016925,ENSOCUG00000028137,ENSOCUG00000001136,ENSOCUG00000023758,ENSOCUG00000014493,ENSOCUG00000028026,ENSOCUG00000008523,ENSOCUG00000002183,…
GO:0048514	blood vessel morphogenesis	biological_process	6.6266e-06	0.013495	92	2419	367	17125	ENSOCUG00000023758,ENSOCUG00000008523,ENSOCUG00000002183,ENSOCUG00000028026,ENSOCUG00000010756,ENSOCUG00000028137,ENSOCUG00000016925,ENSOCUG00000012906,ENSOCUG00000003832,ENSOCUG00000010633,ENSOCUG00000024967,ENSOCUG00000022857,ENSOCUG00000010693,ENSOCUG00000013176,ENSOCUG00000013369,ENSOCUG00000013623,ENSOCUG00000008274,ENSOCUG00000007362,ENSOCUG00000017878,ENSOCUG00000029416,ENSOCUG00000021629,…
GO:1901342	regulation of vasculature development	biological_process	8.4104e-06	0.015415	56	2419	195	17125	ENSOCUG00000026988,ENSOCUG00000008781,ENSOCUG00000011610,ENSOCUG00000003479,ENSOCUG00000014187,ENSOCUG00000022309,ENSOCUG00000005785,ENSOCUG00000004271,ENSOCUG00000015154,ENSOCUG00000012063,ENSOCUG00000011285,ENSOCUG00000016719,ENSOCUG00000029303,ENSOCUG00000026784,ENSOCUG00000007635,ENSOCUG00000016354,ENSOCUG00000005853,ENSOCUG00000008567,ENSOCUG00000004579,ENSOCUG00000000786,ENSOCUG00000016936,…
GO:0055085	transmembrane transport	biological_process	1.6152e-05	0.026716	207	2419	990	17125	ENSOCUG00000027279,ENSOCUG00000008275,ENSOCUG00000017615,ENSOCUG00000004058,ENSOCUG00000011893,ENSOCUG00000022301,ENSOCUG00000022175,ENSOCUG00000014424,ENSOCUG00000004499,ENSOCUG00000024174,ENSOCUG00000004639,ENSOCUG00000017956,ENSOCUG00000004403,ENSOCUG00000025824,ENSOCUG00000026004,ENSOCUG00000007466,ENSOCUG00000005780,ENSOCUG00000010469,ENSOCUG00000000427,ENSOCUG00000021974,ENSOCUG00000022113,…
GO:0001568	blood vessel development	biological_process	1.7492e-05	0.026716	103	2419	429	17125	ENSOCUG00000023896,ENSOCUG00000026358,ENSOCUG00000011309,ENSOCUG00000013779,ENSOCUG00000012451,ENSOCUG00000004834,ENSOCUG00000009526,ENSOCUG00000016068,ENSOCUG00000025012,ENSOCUG00000006714,ENSOCUG00000002455,ENSOCUG00000021287,ENSOCUG00000010189,ENSOCUG00000011786,ENSOCUG00000001726,ENSOCUG00000001230,ENSOCUG00000010436,ENSOCUG00000023757,ENSOCUG00000012596,ENSOCUG00000008969,ENSOCUG00000004052,…
GO:0022857	transmembrane transporter activity	molecular_function	3.2994e-05	0.046516	170	2419	798	17125	ENSOCUG00000013493,ENSOCUG00000007986,ENSOCUG00000007303,ENSOCUG00000001627,ENSOCUG00000015038,ENSOCUG00000007617,ENSOCUG00000008933,ENSOCUG00000006633,ENSOCUG00000017891,ENSOCUG00000008996,ENSOCUG00000004385,ENSOCUG00000024919,ENSOCUG00000005518,ENSOCUG00000015723,ENSOCUG00000009885,ENSOCUG00000008682,ENSOCUG00000016776,ENSOCUG00000011611,ENSOCUG00000006758,ENSOCUG00000007401,ENSOCUG00000002039,…

## Sheet: KEGG
##Databases: KEGG PATHWAY
##Statistical test method: hypergeometric test / Fisher's exact test
##FDR correction method: Benjamini and Hochberg
#Term	Database	ID	Input number	Background number	P-Value	Corrected P-Value	Input	KEGG_ID/KO	Entrez_ID	Hyperlink
Focal adhesion	KEGG PATHWAY	ocu04510	52	208	0.00254385	0.69956	ENSOCUG00000010032|ENSOCUG00000009869|ENSOCUG00000014602|ENSOCUG00000011285|ENSOCUG00000026630|ENSOCUG00000025148|ENSOCUG00000013064|ENSOCUG00000021019|ENSOCUG00000005062|ENSOCUG00000006469|ENSOCUG00000009990|ENSOCUG00000003122|ENSOCUG00000012739|ENSOCUG00000023462|ENSOCUG00000008523|ENSOCUG00000000818|ENSOCUG00000027021|ENSOCUG00000013369|ENSOCUG00000025586|ENSOCUG00000010569|ENSOCUG00000025192|…	ocu:100343910|ocu:100346886|ocu:100353546|ocu:100341934|ocu:103350383|ocu:100327268|ocu:100354375|ocu:100340353|ocu:100008607|ocu:100342500|ocu:100348594|ocu:103344937|ocu:100344144|ocu:100009542|ocu:100343352|ocu:100342327|ocu:100339957|ocu:100009172|ocu:100353304|ocu:100009554|ocu:100343947|ocu:100350323|ocu:100351588|ocu:100353054|ocu:100342872|ocu:100357160|ocu:100009051|ocu:100356474|ocu:100…	100343910|100346886|100353546|100341934|103350383|100327268|100354375|100340353|100008607|100342500|100348594|103344937|100344144|100009542|100343352|100342327|100339957|100009172|100353304|100009554|100343947|100350323|100351588|100353054|100342872|100357160|100009051|100356474|100341599|100342405|100008734|100358772|100008899|100009298|100355653|100009092|100008735|100342664|100009005|100348921…	http://www.genome.jp/kegg-bin/show_pathway?ocu04510/ocu:100353304%09red/ocu:100339957%09red/ocu:103344937%09red/ocu:100008735%09red/ocu:100342405%09red/ocu:100327268%09red/ocu:100346886%09red/ocu:100344144%09red/ocu:100347324%09red/ocu:100348921%09red/ocu:100353054%09red/ocu:100339625%09red/ocu:100345384%09red/ocu:100343006%09red/ocu:100350323%09red/ocu:100009172%09red/ocu:100341599%09red/ocu:100…
Bladder cancer	KEGG PATHWAY	ocu05219	13	34	0.00826799	0.911818	ENSOCUG00000000435|ENSOCUG00000001138|ENSOCUG00000008913|ENSOCUG00000013692|ENSOCUG00000016449|ENSOCUG00000010569|ENSOCUG00000016101|ENSOCUG00000014356|ENSOCUG00000023896|ENSOCUG00000011610|ENSOCUG00000008805|ENSOCUG00000003518|ENSOCUG00000006714	ocu:100352862|ocu:100009292|ocu:100348520|ocu:100348561|ocu:100340437|ocu:100009554|ocu:100008993|ocu:100353173|ocu:100346379|ocu:100008899|ocu:100356548|ocu:100343775|ocu:100009000|	100352862|100009292|100348520|100348561|100340437|100009554|100008993|100353173|100346379|100008899|100356548|100343775|100009000|	http://www.genome.jp/kegg-bin/show_pathway?ocu05219/ocu:100353173%09red/ocu:100009292%09red/ocu:100009000%09red/ocu:100008899%09red/ocu:100356548%09red/ocu:100348520%09red/ocu:100352862%09red/ocu:100346379%09red/ocu:100343775%09red/ocu:100009554%09red/ocu:100348561%09red/ocu:100008993%09red/ocu:100340437%09red
ECM-receptor interaction	KEGG PATHWAY	ocu04512	24	87	0.013299	0.911818	ENSOCUG00000010032|ENSOCUG00000009869|ENSOCUG00000014602|ENSOCUG00000026630|ENSOCUG00000025148|ENSOCUG00000003439|ENSOCUG00000009990|ENSOCUG00000013369|ENSOCUG00000010955|ENSOCUG00000025192|ENSOCUG00000005579|ENSOCUG00000000409|ENSOCUG00000003273|ENSOCUG00000003061|ENSOCUG00000004590|ENSOCUG00000003894|ENSOCUG00000013629|ENSOCUG00000013694|ENSOCUG00000017799|ENSOCUG00000014857|ENSOCUG00000007056|…	ocu:100343910|ocu:100346886|ocu:100353546|ocu:103350383|ocu:100327268|ocu:100009278|ocu:100348594|ocu:100009172|ocu:100340334|ocu:100343947|ocu:100008735|ocu:100356474|ocu:100008734|ocu:100342160|ocu:100355653|ocu:100349415|ocu:100009005|ocu:100339625|ocu:100347324|ocu:100345384|ocu:100357231|ocu:100346005|ocu:100008787|ocu:100008898|	100343910|100346886|100353546|103350383|100327268|100009278|100348594|100009172|100340334|100343947|100008735|100356474|100008734|100342160|100355653|100349415|100009005|100339625|100347324|100345384|100357231|100346005|100008787|100008898|	http://www.genome.jp/kegg-bin/show_pathway?ocu04512/ocu:100339625%09red/ocu:100008735%09red/ocu:100008734%09red/ocu:100327268%09red/ocu:100346886%09red/ocu:100347324%09red/ocu:100345384%09red/ocu:100009172%09red/ocu:100008898%09red/ocu:100355653%09red/ocu:100008787%09red/ocu:100356474%09red/ocu:100009278%09red/ocu:100343910%09red/ocu:100349415%09red/ocu:103350383%09red/ocu:100348594%09red/ocu:100…
Arrhythmogenic right ventricular cardiomyopathy (ARVC)	KEGG PATHWAY	ocu05412	21	73	0.0137667	0.911818	ENSOCUG00000013694|ENSOCUG00000012063|ENSOCUG00000007143|ENSOCUG00000008749|ENSOCUG00000014602|ENSOCUG00000007744|ENSOCUG00000026630|ENSOCUG00000000796|ENSOCUG00000011599|ENSOCUG00000008850|ENSOCUG00000003439|ENSOCUG00000005474|ENSOCUG00000005579|ENSOCUG00000003623|ENSOCUG00000021735|ENSOCUG00000007401|ENSOCUG00000009990|ENSOCUG00000010436|ENSOCUG00000013369|ENSOCUG00000003788|ENSOCUG00000003273	ocu:100339625|ocu:100345709|ocu:100354108|ocu:100340471|ocu:100353546|ocu:100328952|ocu:103350383|ocu:100351877|ocu:100101555|ocu:100009263|ocu:100009278|ocu:100009208|ocu:100008735|ocu:100008898|ocu:100346005|ocu:100009402|ocu:100348594|ocu:100352691|ocu:100009172|ocu:100009214|ocu:100008734|	100339625|100345709|100354108|100340471|100353546|100328952|103350383|100351877|100101555|100009263|100009278|100009208|100008735|100008898|100346005|100009402|100348594|100352691|100009172|100009214|100008734|	http://www.genome.jp/kegg-bin/show_pathway?ocu05412/ocu:100351877%09red/ocu:100345709%09red/ocu:100101555%09red/ocu:100353546%09red/ocu:100340471%09red/ocu:100009278%09red/ocu:100346005%09red/ocu:100009172%09red/ocu:100339625%09red/ocu:100328952%09red/ocu:100009402%09red/ocu:100009263%09red/ocu:100008735%09red/ocu:100008734%09red/ocu:100009208%09red/ocu:100354108%09red/ocu:103350383%09red/ocu:100…
MicroRNAs in cancer	KEGG PATHWAY	ocu05206	34	144	0.0242979	0.911818	ENSOCUG00000014356|ENSOCUG00000013493|ENSOCUG00000011285|ENSOCUG00000008415|ENSOCUG00000014122|ENSOCUG00000013369|ENSOCUG00000023896|ENSOCUG00000004411|ENSOCUG00000001138|ENSOCUG00000010569|ENSOCUG00000009365|ENSOCUG00000013659|ENSOCUG00000001725|ENSOCUG00000006469|ENSOCUG00000004048|ENSOCUG00000008913|ENSOCUG00000027603|ENSOCUG00000011610|ENSOCUG00000015154|ENSOCUG00000017757|ENSOCUG00000000818|…	ocu:100353173|ocu:100341572|ocu:100341934|ocu:103345712|ocu:100125989|ocu:100009172|ocu:100346379|ocu:100350106|ocu:100009292|ocu:100009554|ocu:100101609|ocu:103348219|ocu:100342872|ocu:100342500|ocu:100354583|ocu:100348520|ocu:100358772|ocu:100008899|ocu:100338535|ocu:103347101|ocu:100342327|ocu:100008735|ocu:100008914|ocu:100340139|ocu:100352722|ocu:100345841|ocu:100009102|ocu:100008690|ocu:100…	100353173|100341572|100341934|103345712|100125989|100009172|100346379|100350106|100009292|100009554|100101609|103348219|100342872|100342500|100354583|100348520|100358772|100008899|100338535|103347101|100342327|100008735|100008914|100340139|100352722|100345841|100009102|100008690|100347324|100008993|100342046|100357231|100343006|100037720|	http://www.genome.jp/kegg-bin/show_pathway?ocu05206/ocu:100353173%09red/ocu:103348219%09red/ocu:100008735%09red/ocu:100342500%09red/ocu:100347324%09red/ocu:100341572%09red/ocu:100354583%09red/ocu:103347101%09red/ocu:100343006%09red/ocu:100342046%09red/ocu:100009292%09red/ocu:100009172%09red/ocu:100008993%09red/ocu:100008899%09red/ocu:100101609%09red/ocu:100348520%09red/ocu:100338535%09red/ocu:100…
ABC transporters	KEGG PATHWAY	ocu02010	14	45	0.0244377	0.911818	ENSOCUG00000026939|ENSOCUG00000014380|ENSOCUG00000017956|ENSOCUG00000006448|ENSOCUG00000007887|ENSOCUG00000015038|ENSOCUG00000005137|ENSOCUG00000016931|ENSOCUG00000014981|ENSOCUG00000008682|ENSOCUG00000003484|ENSOCUG00000008164|ENSOCUG00000002039|ENSOCUG00000004357	ocu:100346422|ocu:100341298|ocu:100345841|ocu:100338119|ocu:100351084|ocu:100350554|ocu:100345135|ocu:100338027|ocu:100008914|ocu:100351012|ocu:100341975|ocu:100343242|ocu:100359175|ocu:100356200|	100346422|100341298|100345841|100338119|100351084|100350554|100345135|100338027|100008914|100351012|100341975|100343242|100359175|100356200|	http://www.genome.jp/kegg-bin/show_pathway?ocu02010/ocu:100343242%09red/ocu:100341298%09red/ocu:100359175%09red/ocu:100346422%09red/ocu:100341975%09red/ocu:100351012%09red/ocu:100351084%09red/ocu:100008914%09red/ocu:100356200%09red/ocu:100338119%09red/ocu:100338027%09red/ocu:100350554%09red/ocu:100345841%09red/ocu:100345135%09red
Non-small cell lung cancer	KEGG PATHWAY	ocu05223	15	50	0.0258016	0.911818	ENSOCUG00000013105|ENSOCUG00000001138|ENSOCUG00000029636|ENSOCUG00000007624|ENSOCUG00000013692|ENSOCUG00000011590|ENSOCUG00000016449|ENSOCUG00000010569|ENSOCUG00000014356|ENSOCUG00000005512|ENSOCUG00000023896|ENSOCUG00000006469|ENSOCUG00000022712|ENSOCUG00000012739|ENSOCUG00000007362	ocu:100340139|ocu:100009292|ocu:100009482|ocu:100009102|ocu:100348561|ocu:100354287|ocu:100340437|ocu:100009554|ocu:100353173|ocu:100009012|ocu:100346379|ocu:100342500|ocu:100337757|ocu:100344144|ocu:100037720|	100340139|100009292|100009482|100009102|100348561|100354287|100340437|100009554|100353173|100009012|100346379|100342500|100337757|100344144|100037720|	http://www.genome.jp/kegg-bin/show_pathway?ocu05223/ocu:100353173%09red/ocu:100354287%09red/ocu:100337757%09red/ocu:100009012%09red/ocu:100346379%09red/ocu:100009102%09red/ocu:100342500%09red/ocu:100009482%09red/ocu:100340437%09red/ocu:100009554%09red/ocu:100344144%09red/ocu:100348561%09red/ocu:100340139%09red/ocu:100037720%09red/ocu:100009292%09red
Fc gamma R-mediated phagocytosis	KEGG PATHWAY	ocu04666	21	81	0.0324633	0.911818	ENSOCUG00000002394|ENSOCUG00000017539|ENSOCUG00000000818|ENSOCUG00000013105|ENSOCUG00000025224|ENSOCUG00000000227|ENSOCUG00000025604|ENSOCUG00000026651|ENSOCUG00000013676|ENSOCUG00000009751|ENSOCUG00000025974|ENSOCUG00000013692|ENSOCUG00000025590|ENSOCUG00000000167|ENSOCUG00000025039|ENSOCUG00000026373|ENSOCUG00000010843|ENSOCUG00000012739|ENSOCUG00000022712|ENSOCUG00000007362|ENSOCUG00000007624	ocu:100355636|ocu:100345556|ocu:100342327|ocu:100340139|ocu:100344018|ocu:100346808|ocu:100341589|ocu:100009097|ocu:100337841|ocu:100343961|ocu:103351479|ocu:100348561|ocu:100350076|ocu:100339369|ocu:100351889|ocu:100009097|ocu:100008966|ocu:100344144|ocu:100337757|ocu:100037720|ocu:100009102|	100355636|100345556|100342327|100340139|100344018|100346808|100341589|100009097|100337841|100343961|103351479|100348561|100350076|100339369|100351889|100009097|100008966|100344144|100337757|100037720|100009102|	http://www.genome.jp/kegg-bin/show_pathway?ocu04666/ocu:100343961%09red/ocu:100342327%09red/ocu:100337757%09red/ocu:100009097%09red/ocu:100344018%09red/ocu:103351479%09red/ocu:100351889%09red/ocu:100339369%09red/ocu:100008966%09red/ocu:100009102%09red/ocu:100346808%09red/ocu:100345556%09red/ocu:100350076%09red/ocu:100337841%09red/ocu:100344144%09red/ocu:100348561%09red/ocu:100355636%09red/ocu:100…
Regulation of actin cytoskeleton	KEGG PATHWAY	ocu04810	45	210	0.0389143	0.911818	ENSOCUG00000014602|ENSOCUG00000011285|ENSOCUG00000016449|ENSOCUG00000026630|ENSOCUG00000013676|ENSOCUG00000013433|ENSOCUG00000008062|ENSOCUG00000015829|ENSOCUG00000025224|ENSOCUG00000000818|ENSOCUG00000027021|ENSOCUG00000012739|ENSOCUG00000009346|ENSOCUG00000007750|ENSOCUG00000015992|ENSOCUG00000009275|ENSOCUG00000001725|ENSOCUG00000003870|ENSOCUG00000003163|ENSOCUG00000023462|ENSOCUG00000013369|…	ocu:100353546|ocu:100341934|ocu:100340437|ocu:103350383|ocu:100337841|ocu:100356755|ocu:100356964|ocu:100358225|ocu:100344018|ocu:100342327|ocu:100339957|ocu:100344144|ocu:100355313|ocu:103347573|ocu:100350323|ocu:100353054|ocu:100342872|ocu:100358328|ocu:100357160|ocu:100009542|ocu:100009172|ocu:100347293|ocu:100358182|ocu:100341599|ocu:100342405|ocu:100008734|ocu:100358772|ocu:100009298|ocu:100…	100353546|100341934|100340437|103350383|100337841|100356755|100356964|100358225|100344018|100342327|100339957|100344144|100355313|103347573|100350323|100353054|100342872|100358328|100357160|100009542|100009172|100347293|100358182|100341599|100342405|100008734|100358772|100009298|100355636|100348921|100346367|100008735|100348594|100339625|100342802|100348561|100009586|100341589|100347771|100009051…	http://www.genome.jp/kegg-bin/show_pathway?ocu04810/ocu:100353304%09red/ocu:100339957%09red/ocu:100008735%09red/ocu:100342405%09red/ocu:100356755%09red/ocu:100337757%09red/ocu:100356964%09red/ocu:100347771%09red/ocu:100355313%09red/ocu:100344144%09red/ocu:100009586%09red/ocu:100341599%09red/ocu:100348921%09red/ocu:100339625%09red/ocu:100343006%09red/ocu:100346367%09red/ocu:100350323%09red/ocu:100…
Dilated cardiomyopathy	KEGG PATHWAY	ocu05414	23	94	0.042209	0.911818	ENSOCUG00000007143|ENSOCUG00000014602|ENSOCUG00000026630|ENSOCUG00000026651|ENSOCUG00000003439|ENSOCUG00000026373|ENSOCUG00000013369|ENSOCUG00000000796|ENSOCUG00000025586|ENSOCUG00000011599|ENSOCUG00000014122|ENSOCUG00000003273|ENSOCUG00000008850|ENSOCUG00000005474|ENSOCUG00000005579|ENSOCUG00000009990|ENSOCUG00000003788|ENSOCUG00000013694|ENSOCUG00000021340|ENSOCUG00000015443|ENSOCUG00000021735|…	ocu:100354108|ocu:100353546|ocu:103350383|ocu:100009097|ocu:100009278|ocu:100009097|ocu:100009172|ocu:100351877|ocu:100353304|ocu:100101555|ocu:100125989|ocu:100008734|ocu:100009263|ocu:100009208|ocu:100008735|ocu:100348594|ocu:100009214|ocu:100339625|ocu:103349521|ocu:100343958|ocu:100346005|ocu:100009402|ocu:100008898|	100354108|100353546|103350383|100009097|100009278|100009097|100009172|100351877|100353304|100101555|100125989|100008734|100009263|100009208|100008735|100348594|100009214|100339625|103349521|100343958|100346005|100009402|100008898|	http://www.genome.jp/kegg-bin/show_pathway?ocu05414/ocu:100339625%09red/ocu:100009402%09red/ocu:100009263%09red/ocu:100008735%09red/ocu:100008734%09red/ocu:103349521%09red/ocu:100354108%09red/ocu:100351877%09red/ocu:100009172%09red/ocu:100008898%09red/ocu:100343958%09red/ocu:100009214%09red/ocu:100009278%09red/ocu:100009097%09red/ocu:100125989%09red/ocu:103350383%09red/ocu:100348594%09red/ocu:100…
Renal cell carcinoma	KEGG PATHWAY	ocu05211	18	70	0.0477938	0.911818	ENSOCUG00000017566|ENSOCUG00000000818|ENSOCUG00000014904|ENSOCUG00000029303|ENSOCUG00000027603|ENSOCUG00000013692|ENSOCUG00000017750|ENSOCUG00000011285|ENSOCUG00000016449|ENSOCUG00000005924|ENSOCUG00000006469|ENSOCUG00000026281|ENSOCUG00000023222|ENSOCUG00000011610|ENSOCUG00000029636|ENSOCUG00000022712|ENSOCUG00000012739|ENSOCUG00000010116	ocu:100357873|ocu:100342327|ocu:100348809|ocu:100351588|ocu:100358772|ocu:100348561|ocu:100341231|ocu:100341934|ocu:100340437|ocu:100125988|ocu:100342500|ocu:100348921|ocu:100337938|ocu:100008899|ocu:100009482|ocu:100337757|ocu:100344144|ocu:100340879|	100357873|100342327|100348809|100351588|100358772|100348561|100341231|100341934|100340437|100125988|100342500|100348921|100337938|100008899|100009482|100337757|100344144|100340879|	http://www.genome.jp/kegg-bin/show_pathway?ocu05211/ocu:100340879%09red/ocu:100341231%09red/ocu:100125988%09red/ocu:100341934%09red/ocu:100342327%09red/ocu:100337757%09red/ocu:100357873%09red/ocu:100358772%09red/ocu:100008899%09red/ocu:100342500%09red/ocu:100009482%09red/ocu:100340437%09red/ocu:100348561%09red/ocu:100344144%09red/ocu:100348921%09red/ocu:100351588%09red/ocu:100348809%09red/ocu:100…
Platelet activation	KEGG PATHWAY	ocu04611	29	127	0.0480456	0.911818	ENSOCUG00000025148|ENSOCUG00000013064|ENSOCUG00000012739|ENSOCUG00000029303|ENSOCUG00000014857|ENSOCUG00000007750|ENSOCUG00000016140|ENSOCUG00000009275|ENSOCUG00000006540|ENSOCUG00000029416|ENSOCUG00000017539|ENSOCUG00000014644|ENSOCUG00000009585|ENSOCUG00000013105|ENSOCUG00000003273|ENSOCUG00000027936|ENSOCUG00000004590|ENSOCUG00000021388|ENSOCUG00000005579|ENSOCUG00000013629|ENSOCUG00000023757|…	ocu:100327268|ocu:100354375|ocu:100344144|ocu:100351588|ocu:100345384|ocu:103347573|ocu:100339354|ocu:100353054|ocu:100348672|ocu:100341695|ocu:100345556|ocu:100008748|ocu:100341599|ocu:100340139|ocu:100008734|ocu:100009298|ocu:100355653|ocu:100350587|ocu:100008735|ocu:100009005|ocu:100009498|ocu:103349521|ocu:100348561|ocu:100343958|ocu:100351341|ocu:100009051|ocu:100008787|ocu:100337757|ocu:100…	100327268|100354375|100344144|100351588|100345384|103347573|100339354|100353054|100348672|100341695|100345556|100008748|100341599|100340139|100008734|100009298|100355653|100350587|100008735|100009005|100009498|103349521|100348561|100343958|100351341|100009051|100008787|100337757|100008898|	http://www.genome.jp/kegg-bin/show_pathway?ocu04611/ocu:100345556%09red/ocu:100350587%09red/ocu:100008735%09red/ocu:100008734%09red/ocu:100339354%09red/ocu:100327268%09red/ocu:103349521%09red/ocu:100351341%09red/ocu:100344144%09red/ocu:100341599%09red/ocu:100345384%09red/ocu:100008898%09red/ocu:100353054%09red/ocu:100355653%09red/ocu:100354375%09red/ocu:100009298%09red/ocu:100008787%09red/ocu:100…
