# Supplementary material for: Dynamic changes of miRNAs in skeletal muscle development at New Zealand rabbits
Source: BMC Genomics. 2021 Jul 27;22:577. doi: 10.1186/s12864-021-07896-5 (PMC8314457; doi:10.1186/s12864-021-07896-5)
Supplement: Supplementary file 13 — Additional file 13: Table S9. miRNA-mRNA network for localization (sheet 1) and regulation of actin cytoskeleton (sheet 2). [file 12864_2021_7896_MOESM13_ESM.xlsx]

## Sheet: Fig 6C localization
miRNA	genename
novel_127	KCNH2
novel_127	CLSTN1
novel_252	SRC
novel_252	NCMAP
novel_252	ENSOCUG00000016490
novel_252	CDH1
novel_276	UPK3A
novel_276	TENM4
novel_276	ST14
novel_276	SLC39A14
novel_276	SLC29A1
novel_276	S100A6
novel_276	PRKCG
novel_276	P2RX1
novel_276	NIPSNAP1
novel_276	NIPSNAP1
novel_276	KCNV2
novel_276	KCNH2
novel_276	GRB2
novel_276	ENSOCUG00000016490
novel_276	ECE1
novel_276	CNTFR
novel_276	CDHR2
novel_276	CD37
novel_276	CD34
novel_276	ABCC1
novel_38	SNX9
novel_38	SLC2A8
novel_38	MDGA1
novel_38	KIF17
novel_38	F2RL1
novel_38	ENSOCUG00000026630
novel_413	UPK3A
novel_65	ZFYVE27
novel_65	WHRN
novel_65	UPK3A
novel_65	TMEM266
novel_65	TENM4
novel_65	ST14
novel_65	SLC9A1
novel_65	SLC7A8
novel_65	SLC6A6
novel_65	SLC6A11
novel_65	SLC4A1
novel_65	SLC2A1
novel_65	SLC29A2
novel_65	SLC29A1
novel_65	SLC22A4
novel_65	SLC19A1
novel_65	SLC12A3
novel_65	SEMA4D
novel_65	SCN4A
novel_65	S100A6
novel_65	PSD4
novel_65	PSD
novel_65	PLVAP
novel_65	P2RX1
novel_65	NPC1L1
novel_65	NCF4
novel_65	LY96
novel_65	LPO
novel_65	LMBR1L
novel_65	LDLRAP1
novel_65	ITGA7
novel_65	IL6R
novel_65	IL31RA
novel_65	IGSF21
novel_65	HLA-DMA
novel_65	HFE
novel_65	HCN4
novel_65	GRB2
novel_65	GPC4
novel_65	GNB1
novel_65	ERBB2
novel_65	EPHB6
novel_65	ENSOCUG00000029514
novel_65	ENSOCUG00000023510
novel_65	ENSOCUG00000023136
novel_65	ENSOCUG00000023136
novel_65	ENSOCUG00000008010
novel_65	DAG1
novel_65	CRHR1
novel_65	CNTFR
novel_65	CLSTN1
novel_65	CLDN19
novel_65	CHRNA4
novel_65	CDHR2
novel_65	CDH16
novel_65	CDH1
novel_65	CD6
novel_65	CD4
novel_65	CD34
novel_65	CATSPERD
novel_65	CALY
novel_65	CACNG6
novel_65	CACNB3
novel_65	CACNA2D4
novel_65	B4GALT1
novel_65	ATP1B4
novel_65	ABCC1
novel_65	ABCB1
ocu-let-7b-5p	SLC29A1
ocu-let-7b-5p	KCNQ4
ocu-let-7b-5p	HFE
ocu-let-7b-5p	CD4
ocu-miR-1197-3p	ZFYVE27
ocu-miR-12092-5p	ENSOCUG00000000657
ocu-miR-12092-5p	ATP1A1
ocu-miR-12092-5p	ANK1
ocu-miR-12092-5p	ANK1
ocu-miR-12092-5p	ADIPOR2
ocu-miR-12093-3p	WHRN
ocu-miR-12093-3p	UMOD
ocu-miR-12093-3p	TNFRSF9
ocu-miR-12093-3p	SYK
ocu-miR-12093-3p	STRA6
ocu-miR-12093-3p	STAB1
ocu-miR-12093-3p	SRC
ocu-miR-12093-3p	SMO
ocu-miR-12093-3p	SMAD7
ocu-miR-12093-3p	SLC9A1
ocu-miR-12093-3p	SLC4A1
ocu-miR-12093-3p	SLC29A1
ocu-miR-12093-3p	SLC22A6
ocu-miR-12093-3p	SLC19A1
ocu-miR-12093-3p	REEP2
ocu-miR-12093-3p	PTPN7
ocu-miR-12093-3p	PROM1
ocu-miR-12093-3p	PLVAP
ocu-miR-12093-3p	PLEKHA1
ocu-miR-12093-3p	PEAR1
ocu-miR-12093-3p	PDGFRB
ocu-miR-12093-3p	P2RX1
ocu-miR-12093-3p	NPC1L1
ocu-miR-12093-3p	NOS3
ocu-miR-12093-3p	NOS1AP
ocu-miR-12093-3p	NOS1AP
ocu-miR-12093-3p	NIPSNAP1
ocu-miR-12093-3p	NIPSNAP1
ocu-miR-12093-3p	MPZ
ocu-miR-12093-3p	MPP2
ocu-miR-12093-3p	MIP
ocu-miR-12093-3p	MFSD2A
ocu-miR-12093-3p	MFSD2A
ocu-miR-12093-3p	LY96
ocu-miR-12093-3p	LHFPL4
ocu-miR-12093-3p	LDLR
ocu-miR-12093-3p	KIF17
ocu-miR-12093-3p	KCNQ4
ocu-miR-12093-3p	KCNH2
ocu-miR-12093-3p	KCNG3
ocu-miR-12093-3p	KCNG3
ocu-miR-12093-3p	KCNB1
ocu-miR-12093-3p	JUP
ocu-miR-12093-3p	ITGB5
ocu-miR-12093-3p	ITGB3
ocu-miR-12093-3p	ITGB1
ocu-miR-12093-3p	IL31RA
ocu-miR-12093-3p	FYB2
ocu-miR-12093-3p	FOLR2
ocu-miR-12093-3p	EPHB3
ocu-miR-12093-3p	EPHA10
ocu-miR-12093-3p	ENSOCUG00000029514
ocu-miR-12093-3p	ENSOCUG00000017851
ocu-miR-12093-3p	ENSOCUG00000017594
ocu-miR-12093-3p	ENSOCUG00000016622
ocu-miR-12093-3p	ENSOCUG00000016490
ocu-miR-12093-3p	ENSOCUG00000004707
ocu-miR-12093-3p	EMP2
ocu-miR-12093-3p	DNAI2
ocu-miR-12093-3p	CNTFR
ocu-miR-12093-3p	CLTB
ocu-miR-12093-3p	CLDN19
ocu-miR-12093-3p	CHRND
ocu-miR-12093-3p	CHRNA9
ocu-miR-12093-3p	CHRNA4
ocu-miR-12093-3p	CD6
ocu-miR-12093-3p	CD40
ocu-miR-12093-3p	CD34
ocu-miR-12093-3p	CD320
ocu-miR-12093-3p	CD247
ocu-miR-12093-3p	BVES
ocu-miR-12093-3p	ATP4B
ocu-miR-12093-3p	AQP5
ocu-miR-12093-3p	APBA1
ocu-miR-12093-3p	ANXA2
ocu-miR-12093-3p	AMOTL2
ocu-miR-12093-3p	AMOTL2
ocu-miR-12093-3p	ADA
ocu-miR-12093-3p	ACVR1B
ocu-miR-12093-3p	ABCG8
ocu-miR-12093-3p	ABCC2
ocu-miR-12093-3p	ABCC1
ocu-miR-127-3p	SLC12A3
ocu-miR-127-3p	LDLRAP1
ocu-miR-127-5p	UMOD
ocu-miR-127-5p	TNFRSF9
ocu-miR-1307-3p	STAB1
ocu-miR-1307-3p	SLC39A14
ocu-miR-1307-3p	KDR
ocu-miR-1307-3p	IGDCC3
ocu-miR-1307-3p	GNB1
ocu-miR-130b-5p	ZFYVE27
ocu-miR-130b-5p	SYT13
ocu-miR-130b-5p	SLC29A2
ocu-miR-133a-3p	SLC27A4
ocu-miR-133a-3p	MPZ
ocu-miR-133a-3p	ENSOCUG00000012883
ocu-miR-133a-3p	CDHR2
ocu-miR-133b-3p	SLC27A4
ocu-miR-133b-3p	MPZ
ocu-miR-133b-3p	ENSOCUG00000012883
ocu-miR-133b-3p	CDHR2
ocu-miR-134-5p	ENSOCUG00000022549
ocu-miR-140-3p	DYSF
ocu-miR-140-3p	ATP4B
ocu-miR-150-5p	MIP
ocu-miR-150-5p	ERRFI1
ocu-miR-150-5p	CNTFR
ocu-miR-150-5p	CD34
ocu-miR-151-5p	HFE
ocu-miR-151-5p	CLSTN1
ocu-miR-152-3p	SLC2A1
ocu-miR-154-5p	ENSOCUG00000002480
ocu-miR-15b-5p	FLOT2
ocu-miR-16a-5p	SPTBN2
ocu-miR-16a-5p	LITAF
ocu-miR-16a-5p	LITAF
ocu-miR-16a-5p	JUP
ocu-miR-193b-3p	ITPK1
ocu-miR-193b-3p	ERRFI1
ocu-miR-193b-5p	TM4SF1
ocu-miR-193b-5p	SYK
ocu-miR-193b-5p	PRKCG
ocu-miR-193b-5p	CD34
ocu-miR-193b-5p	ABCC11
ocu-miR-195-5p	SPTBN2
ocu-miR-197-3p	SLC7A8
ocu-miR-197-3p	SLC4A1
ocu-miR-197-3p	PDGFRA
ocu-miR-197-3p	MFSD2A
ocu-miR-197-3p	MFSD2A
ocu-miR-197-3p	KDR
ocu-miR-197-3p	IL6R
ocu-miR-197-3p	EPHA10
ocu-miR-197-3p	ATP1B4
ocu-miR-197-3p	ADA
ocu-miR-197-3p	ACVRL1
ocu-miR-197-3p	ACVR1B
ocu-miR-199a-3p	PDGFRA
ocu-miR-199a-5p	SLC52A3
ocu-miR-199a-5p	SELP
ocu-miR-199a-5p	MYO7A
ocu-miR-199a-5p	LMAN2
ocu-miR-199a-5p	ITPK1
ocu-miR-22-3p	STAB1
ocu-miR-2387-5p	TF
ocu-miR-2387-5p	SNX9
ocu-miR-2387-5p	SMO
ocu-miR-2387-5p	SLC9A1
ocu-miR-2387-5p	SLC7A8
ocu-miR-2387-5p	SLC22A17
ocu-miR-2387-5p	SGCG
ocu-miR-2387-5p	SGCB
ocu-miR-2387-5p	PTPN7
ocu-miR-2387-5p	NPC1L1
ocu-miR-2387-5p	NOS3
ocu-miR-2387-5p	MYO1C
ocu-miR-2387-5p	MYH9
ocu-miR-2387-5p	MPZL1
ocu-miR-2387-5p	MCHR1
ocu-miR-2387-5p	LDLRAP1
ocu-miR-2387-5p	IL31RA
ocu-miR-2387-5p	HPN
ocu-miR-2387-5p	HCN4
ocu-miR-2387-5p	GSR
ocu-miR-2387-5p	GRIA3
ocu-miR-2387-5p	GPC5
ocu-miR-2387-5p	FLT1
ocu-miR-2387-5p	EPHB3
ocu-miR-2387-5p	ENSOCUG00000023136
ocu-miR-2387-5p	ENSOCUG00000023136
ocu-miR-2387-5p	ENSOCUG00000012175
ocu-miR-2387-5p	CNTFR
ocu-miR-2387-5p	CLTB
ocu-miR-2387-5p	CHRND
ocu-miR-2387-5p	CHRNA9
ocu-miR-2387-5p	CHRM3
ocu-miR-2387-5p	CACNG1
ocu-miR-2387-5p	ATP6V1B2
ocu-miR-2387-5p	ATP6AP2
ocu-miR-2387-5p	ABCG8
ocu-miR-2387-5p	ABCC11
ocu-miR-2387-5p	ABCC1
ocu-miR-24-3p	LPO
ocu-miR-24-3p	LMAN2
ocu-miR-24-3p	LDLR
ocu-miR-24-3p	ADD2
ocu-miR-24-5p	PEAR1
ocu-miR-24-5p	CTNNA1
ocu-miR-30c-2-3p	SRC
ocu-miR-30c-2-3p	MCHR1
ocu-miR-30c-2-3p	LY96
ocu-miR-30c-2-3p	KCNQ4
ocu-miR-30c-2-3p	ENSOCUG00000012883
ocu-miR-30c-2-3p	CHRND
ocu-miR-30d-3p	GRB2
ocu-miR-328-3p	SNX9
ocu-miR-328-3p	SLC9A1
ocu-miR-328-3p	SLC6A6
ocu-miR-328-3p	SLC6A2
ocu-miR-328-3p	SLC2A1
ocu-miR-328-3p	SLC12A3
ocu-miR-328-3p	RGR
ocu-miR-328-3p	REEP2
ocu-miR-328-3p	PSD
ocu-miR-328-3p	PGM5
ocu-miR-328-3p	PDGFRA
ocu-miR-328-3p	P2RX1
ocu-miR-328-3p	NCF4
ocu-miR-328-3p	MYO1C
ocu-miR-328-3p	MFSD2A
ocu-miR-328-3p	MFSD2A
ocu-miR-328-3p	MDGA1
ocu-miR-328-3p	MAPT
ocu-miR-328-3p	LY96
ocu-miR-328-3p	LMAN2
ocu-miR-328-3p	LHFPL4
ocu-miR-328-3p	KCNG4
ocu-miR-328-3p	ITGA5
ocu-miR-328-3p	IL6R
ocu-miR-328-3p	IL12RB2
ocu-miR-328-3p	HCN3
ocu-miR-328-3p	GRAMD2A
ocu-miR-328-3p	GGT5
ocu-miR-328-3p	EPHB3
ocu-miR-328-3p	ENSOCUG00000016490
ocu-miR-328-3p	ENSOCUG00000004707
ocu-miR-328-3p	DRD2
ocu-miR-328-3p	CRHR1
ocu-miR-328-3p	CNTFR
ocu-miR-328-3p	CLTB
ocu-miR-328-3p	CHRND
ocu-miR-328-3p	CD4
ocu-miR-328-3p	CALY
ocu-miR-328-3p	CACNG6
ocu-miR-328-3p	ADD2
ocu-miR-328-3p	ABHD12
ocu-miR-329-3p	PEAR1
ocu-miR-361-3p	SCNN1B
ocu-miR-361-3p	RHBG
ocu-miR-361-3p	LDLRAP1
ocu-miR-361-3p	ITPK1
ocu-miR-361-3p	ITGA7
ocu-miR-361-3p	CTNNA1
ocu-miR-361-3p	CHRNA2
ocu-miR-365-2-5p	SSPN
ocu-miR-365-2-5p	SLC6A6
ocu-miR-365-2-5p	SLC2A1
ocu-miR-365-2-5p	SELL
ocu-miR-365-2-5p	RGR
ocu-miR-365-2-5p	PSEN2
ocu-miR-365-2-5p	PKD2L1
ocu-miR-365-2-5p	PGM5
ocu-miR-365-2-5p	PDGFRB
ocu-miR-365-2-5p	P2RX3
ocu-miR-365-2-5p	MYOF
ocu-miR-365-2-5p	MPZ
ocu-miR-365-2-5p	LAT
ocu-miR-365-2-5p	LAG3
ocu-miR-365-2-5p	KDR
ocu-miR-365-2-5p	KCNIP1
ocu-miR-365-2-5p	KCNIP1
ocu-miR-365-2-5p	GRAMD2A
ocu-miR-365-2-5p	FOLR2
ocu-miR-365-2-5p	ENSOCUG00000010702
ocu-miR-365-2-5p	CRHR1
ocu-miR-365-2-5p	CD83
ocu-miR-365-2-5p	CD6
ocu-miR-365-5p	TENM4
ocu-miR-365-5p	SLC6A6
ocu-miR-365-5p	RGR
ocu-miR-365-5p	PKD2L1
ocu-miR-365-5p	PDGFRB
ocu-miR-365-5p	KCNIP1
ocu-miR-365-5p	KCNIP1
ocu-miR-365-5p	HCN4
ocu-miR-365-5p	CD6
ocu-miR-370-3p	ZFYVE27
ocu-miR-370-3p	WHRN
ocu-miR-370-3p	VANGL1
ocu-miR-370-3p	UPK3A
ocu-miR-370-3p	TRIM39-RPP21
ocu-miR-370-3p	TPM1
ocu-miR-370-3p	TMEM266
ocu-miR-370-3p	TM4SF1
ocu-miR-370-3p	TLR2
ocu-miR-370-3p	STRA6
ocu-miR-370-3p	STAB2
ocu-miR-370-3p	SRC
ocu-miR-370-3p	SMO
ocu-miR-370-3p	SLC9A1
ocu-miR-370-3p	SLC7A8
ocu-miR-370-3p	SLC6A2
ocu-miR-370-3p	SLC6A11
ocu-miR-370-3p	SLC39A14
ocu-miR-370-3p	SLC30A5
ocu-miR-370-3p	SLC2A4
ocu-miR-370-3p	SLC2A1
ocu-miR-370-3p	SLC29A1
ocu-miR-370-3p	SLC27A4
ocu-miR-370-3p	SLC22A6
ocu-miR-370-3p	SLC16A1
ocu-miR-370-3p	SLC14A1
ocu-miR-370-3p	SLC10A2
ocu-miR-370-3p	SERPINA5
ocu-miR-370-3p	SCNN1B
ocu-miR-370-3p	RHBG
ocu-miR-370-3p	RGS9
ocu-miR-370-3p	RGR
ocu-miR-370-3p	PSEN2
ocu-miR-370-3p	PRKCG
ocu-miR-370-3p	PRKAR2A
ocu-miR-370-3p	PKD2L1
ocu-miR-370-3p	PHB
ocu-miR-370-3p	PEAR1
ocu-miR-370-3p	PACSIN2
ocu-miR-370-3p	P2RX1
ocu-miR-370-3p	NCMAP
ocu-miR-370-3p	MYO1G
ocu-miR-370-3p	MYO1C
ocu-miR-370-3p	MPP2
ocu-miR-370-3p	MARVELD2
ocu-miR-370-3p	LY96
ocu-miR-370-3p	LRRC52
ocu-miR-370-3p	LMBR1L
ocu-miR-370-3p	LMAN2
ocu-miR-370-3p	LHFPL4
ocu-miR-370-3p	LDLRAP1
ocu-miR-370-3p	KIF17
ocu-miR-370-3p	KDR
ocu-miR-370-3p	KCNV2
ocu-miR-370-3p	KCNG4
ocu-miR-370-3p	KCND1
ocu-miR-370-3p	ITGA3
ocu-miR-370-3p	IGDCC3
ocu-miR-370-3p	ICAM1
ocu-miR-370-3p	HTR3A
ocu-miR-370-3p	HCN4
ocu-miR-370-3p	HCN3
ocu-miR-370-3p	GRM4
ocu-miR-370-3p	GRB2
ocu-miR-370-3p	GPHN
ocu-miR-370-3p	GGT5
ocu-miR-370-3p	FOLR2
ocu-miR-370-3p	ERRFI1
ocu-miR-370-3p	ERBB2
ocu-miR-370-3p	EPHB6
ocu-miR-370-3p	ENSOCUG00000016490
ocu-miR-370-3p	ENSOCUG00000010972
ocu-miR-370-3p	ENSOCUG00000010972
ocu-miR-370-3p	ENSOCUG00000008010
ocu-miR-370-3p	ENSOCUG00000007303
ocu-miR-370-3p	ENSOCUG00000004707
ocu-miR-370-3p	EMP2
ocu-miR-370-3p	ECE1
ocu-miR-370-3p	DYSF
ocu-miR-370-3p	DRD2
ocu-miR-370-3p	DNAI2
ocu-miR-370-3p	DLG1
ocu-miR-370-3p	CRHR1
ocu-miR-370-3p	CLSTN3
ocu-miR-370-3p	CLSTN1
ocu-miR-370-3p	CLDN19
ocu-miR-370-3p	CHRNA2
ocu-miR-370-3p	CHRM3
ocu-miR-370-3p	CD83
ocu-miR-370-3p	CD37
ocu-miR-370-3p	CD247
ocu-miR-370-3p	CD19
ocu-miR-370-3p	CALY
ocu-miR-370-3p	BMPR1A
ocu-miR-370-3p	ASIC2
ocu-miR-370-3p	ADORA2A
ocu-miR-370-3p	ADA
ocu-miR-370-3p	ACVRL1
ocu-miR-370-3p	ABHD12
ocu-miR-370-5p	STXBP2
ocu-miR-370-5p	HCN3
ocu-miR-370-5p	GSR
ocu-miR-370-5p	GRIN2C
ocu-miR-370-5p	CATSPER4
ocu-miR-370-5p	CASR
ocu-miR-370-5p	CACNA1C
ocu-miR-381-5p	LDLR
ocu-miR-381-5p	EPHA2
ocu-miR-381-5p	ENSOCUG00000029514
ocu-miR-381-5p	ENSOCUG00000012883
ocu-miR-423-3p	HCN4
ocu-miR-423-5p	TM4SF1
ocu-miR-423-5p	SLC29A1
ocu-miR-423-5p	PRKCG
ocu-miR-423-5p	PKD2L1
ocu-miR-423-5p	NCF4
ocu-miR-423-5p	MPZ
ocu-miR-423-5p	ITGA5
ocu-miR-423-5p	ITGA2B
ocu-miR-423-5p	GRM4
ocu-miR-423-5p	FOLR2
ocu-miR-423-5p	EPHB6
ocu-miR-423-5p	ENSOCUG00000016490
ocu-miR-423-5p	ENSOCUG00000012175
ocu-miR-423-5p	ENSOCUG00000007303
ocu-miR-423-5p	DRD2
ocu-miR-423-5p	CD320
ocu-miR-424-5p	SPTBN2
ocu-miR-432-5p	REEP2
ocu-miR-432-5p	MAPT
ocu-miR-432-5p	ITGB3
ocu-miR-432-5p	IL12RB2
ocu-miR-432-5p	CACNB3
ocu-miR-432-5p	CACNA2D4
ocu-miR-432-5p	ACVR1B
ocu-miR-433-3p	ITGA5
ocu-miR-449a-5p	GPI
ocu-miR-449a-5p	ENSOCUG00000022549
ocu-miR-450a-5p	LITAF
ocu-miR-450a-5p	LITAF
ocu-miR-452-3p	DOCK8
ocu-miR-486-3p	STXBP2
ocu-miR-486-3p	STRA6
ocu-miR-486-3p	STAB2
ocu-miR-486-3p	SMAD7
ocu-miR-486-3p	SLC9A1
ocu-miR-486-3p	SLC52A3
ocu-miR-486-3p	SLC2A8
ocu-miR-486-3p	SLC22A17
ocu-miR-486-3p	PSD
ocu-miR-486-3p	PACSIN2
ocu-miR-486-3p	NCF4
ocu-miR-486-3p	LDLRAP1
ocu-miR-486-3p	LDLR
ocu-miR-486-3p	LAG3
ocu-miR-486-3p	KIF17
ocu-miR-486-3p	KCNQ4
ocu-miR-486-3p	JUP
ocu-miR-486-3p	ITPK1
ocu-miR-486-3p	IL12RB2
ocu-miR-486-3p	IGSF21
ocu-miR-486-3p	IGDCC3
ocu-miR-486-3p	GRAMD2A
ocu-miR-486-3p	FOLR2
ocu-miR-486-3p	ENSOCUG00000029514
ocu-miR-486-3p	ENSOCUG00000016490
ocu-miR-486-3p	ENSOCUG00000012175
ocu-miR-486-3p	EMP2
ocu-miR-486-3p	DNAI2
ocu-miR-486-3p	CNTFR
ocu-miR-486-3p	CLSTN1
ocu-miR-486-3p	CD37
ocu-miR-486-3p	CACNG6
ocu-miR-486-3p	ATP6V1B2
ocu-miR-486-3p	ANXA2
ocu-miR-486-3p	AMOTL2
ocu-miR-486-3p	AMOTL2
ocu-miR-486-3p	ACVRL1
ocu-miR-486-3p	ACVR1B
ocu-miR-486-5p	SERPINA5
ocu-miR-486-5p	PSD
ocu-miR-486-5p	CACNG6
ocu-miR-486-5p	ABCG8
ocu-miR-487a-5p	LGALS3
ocu-miR-487a-5p	KCNS1
ocu-miR-487a-5p	ADORA2A
ocu-miR-500-3p	TMEM266
ocu-miR-500-3p	OSBPL2
ocu-miR-500-3p	NOS1AP
ocu-miR-500-3p	NOS1AP
ocu-miR-500-3p	NCF2
ocu-miR-502a-3p	TMEM266
ocu-miR-502a-3p	NOS1AP
ocu-miR-502a-3p	NOS1AP
ocu-miR-503-5p	ITGA2B
ocu-miR-503-5p	EPHB6
ocu-miR-503-5p	CHRNG
ocu-miR-503-5p	ADORA2A
ocu-miR-541-3p	SRC
ocu-miR-541-3p	SLC12A3
ocu-miR-541-3p	RTN2
ocu-miR-541-3p	MIP
ocu-miR-541-3p	ENSOCUG00000022774
ocu-miR-541-3p	CDHR2
ocu-miR-541-3p	CACNG6
ocu-miR-541-3p	BACE1
ocu-miR-541-3p	ADD2
ocu-miR-6529-3p	SMO
ocu-miR-6529-3p	PEAR1
ocu-miR-6529-3p	LPO
ocu-miR-6529-3p	ENSOCUG00000010972
ocu-miR-708-5p	CTTN
ocu-miR-708-5p	CTNNA1
ocu-miR-744-5p	WHRN
ocu-miR-744-5p	STRA6
ocu-miR-744-5p	ST14
ocu-miR-744-5p	SNX9
ocu-miR-744-5p	SLC9A1
ocu-miR-744-5p	SLC22A17
ocu-miR-744-5p	SERPINA5
ocu-miR-744-5p	SEMA4D
ocu-miR-744-5p	PSD
ocu-miR-744-5p	PRKCG
ocu-miR-744-5p	PACSIN2
ocu-miR-744-5p	MYH9
ocu-miR-744-5p	MCHR1
ocu-miR-744-5p	LDLRAP1
ocu-miR-744-5p	ITPK1
ocu-miR-744-5p	IGDCC3
ocu-miR-744-5p	GGT5
ocu-miR-744-5p	FOLR2
ocu-miR-744-5p	ERBB2
ocu-miR-744-5p	ENSOCUG00000023510
ocu-miR-744-5p	ENSOCUG00000012883
ocu-miR-744-5p	CRHR1
ocu-miR-744-5p	CLDN19
ocu-miR-744-5p	CD6
ocu-miR-744-5p	CD40
ocu-miR-744-5p	CD37
ocu-miR-744-5p	CALY
ocu-miR-744-5p	CACNA2D4
ocu-miR-744-5p	ASIC2
ocu-miR-744-5p	AQP5
ocu-miR-744-5p	AMOTL2
ocu-miR-744-5p	AMOTL2
ocu-miR-758-3p	GPI
ocu-miR-758-3p	BACE1
ocu-miR-889-5p	FGB

## Sheet: Fig 6D Regulation of actin ...
miRNA	genename
novel_127	ENSOCUG00000008062
novel_252	MYLK2
novel_252	SRC
novel_38	ENSOCUG00000026630
novel_38	FGF19
novel_38	MRAS
novel_65	BCAR1
novel_65	ENSOCUG00000013694
novel_65	FGD3
novel_65	FGF6
novel_65	ITGA7
novel_65	LIMK1
novel_65	MYL2
novel_65	MYLK2
novel_65	PAK4
novel_65	PPP1CA
novel_65	SLC9A1
novel_65	SSH1
ocu-miR-1197-3p	GSN
ocu-miR-12093-3p	BCAR1
ocu-miR-12093-3p	ENSOCUG00000013694
ocu-miR-12093-3p	ENSOCUG00000025604
ocu-miR-12093-3p	FGF10
ocu-miR-12093-3p	GIT1
ocu-miR-12093-3p	GNA12
ocu-miR-12093-3p	ITGB1
ocu-miR-12093-3p	ITGB3
ocu-miR-12093-3p	ITGB5
ocu-miR-12093-3p	MYL2
ocu-miR-12093-3p	MYLK2
ocu-miR-12093-3p	MYLPF
ocu-miR-12093-3p	PAK6
ocu-miR-12093-3p	PDGFRB
ocu-miR-12093-3p	PPP1CA
ocu-miR-12093-3p	SLC9A1
ocu-miR-12093-3p	SRC
ocu-miR-127-5p	CRKL
ocu-miR-136-5p	VCL
ocu-miR-151-5p	ENSOCUG00000007750
ocu-miR-197-3p	FGD3
ocu-miR-197-3p	FGF6
ocu-miR-197-3p	PDGFRA
ocu-miR-199a-3p	PDGFRA
ocu-miR-224-5p	PIK3R5
ocu-miR-2387-5p	CHRM3
ocu-miR-2387-5p	DOCK1
ocu-miR-2387-5p	GNA12
ocu-miR-2387-5p	PIK3CG
ocu-miR-2387-5p	SLC9A1
ocu-miR-24-3p	SSH1
ocu-miR-299-3p	GIT1
ocu-miR-30c-2-3p	SRC
ocu-miR-328-3p	BCAR1
ocu-miR-328-3p	FGF6
ocu-miR-328-3p	GSN
ocu-miR-328-3p	ITGA5
ocu-miR-328-3p	MRAS
ocu-miR-328-3p	MYLK2
ocu-miR-328-3p	PDGFRA
ocu-miR-328-3p	SLC9A1
ocu-miR-329-3p	GSN
ocu-miR-337-5p	MAPK1
ocu-miR-361-3p	ARAF
ocu-miR-361-3p	ITGA7
ocu-miR-361-3p	PAK6
ocu-miR-361-3p	PDGFB
ocu-miR-365-2-5p	PDGFRB
ocu-miR-365-2-5p	PPP1CC
ocu-miR-365-2-5p	WASF2
ocu-miR-365-5p	PDGFRB
ocu-miR-370-3p	CHRM3
ocu-miR-370-3p	CRKL
ocu-miR-370-3p	ENSOCUG00000025604
ocu-miR-370-3p	ENSOCUG00000027021
ocu-miR-370-3p	FGF6
ocu-miR-370-3p	GNA12
ocu-miR-370-3p	ITGA3
ocu-miR-370-3p	LIMK1
ocu-miR-370-3p	MRAS
ocu-miR-370-3p	MYLK2
ocu-miR-370-3p	PAK6
ocu-miR-370-3p	PDGFB
ocu-miR-370-3p	PIK3R5
ocu-miR-370-3p	SLC9A1
ocu-miR-370-3p	SRC
ocu-miR-370-3p	WASF2
ocu-miR-370-5p	ENSOCUG00000007750
ocu-miR-381-3p	ENSOCUG00000008062
ocu-miR-423-5p	FGD3
ocu-miR-423-5p	ITGA2B
ocu-miR-423-5p	ITGA5
ocu-miR-423-5p	MYL2
ocu-miR-432-5p	ITGB3
ocu-miR-433-3p	ITGA5
ocu-miR-449a-5p	FGD3
ocu-miR-486-3p	ENSOCUG00000025604
ocu-miR-486-3p	FGD3
ocu-miR-486-3p	GNA12
ocu-miR-486-3p	LIMK1
ocu-miR-486-3p	MYL2
ocu-miR-486-3p	PPP1CC
ocu-miR-486-3p	SLC9A1
ocu-miR-503-5p	ITGA2B
ocu-miR-541-3p	ARAF
ocu-miR-541-3p	SRC
ocu-miR-6529-3p	PIK3R5
ocu-miR-744-5p	GIT1
ocu-miR-744-5p	LIMK1
ocu-miR-744-5p	MYL2
ocu-miR-744-5p	MYLPF
ocu-miR-744-5p	PAK4
ocu-miR-744-5p	SLC9A1
